# Supplementary material for: Harms in Systematic Reviews Paper 3: Given the same data sources, systematic reviews of gabapentin have different results for harms
Source: J Clin Epidemiol. Author manuscript; Available in PMC 2023 Mar 1. (PMC9875741; doi:10.1016/j.jclinepi.2021.10.025)
Supplement: 1 [file NIHMS1858688-supplement-1.xlsx]

## Sheet: Sheet1
AE Text	MEDDRA	Harm	Count
Abdominal pain	Abdominal pain	"LTFU / Drop-out due to AEs"	35
Abnormal thinking	Thinking abnormal / Feeling abnormal	"Any adverse event"	18
Abnormal thinking	Thinking abnormal / Feeling abnormal	"Serious adverse events"	9
Abuse/misuse	Analgesic abuse/Drug dependence	"Grouped specific harms"	3
Accidental injury	Accidental Injury	Dizziness	47
Addiction	Analgesic abuse/Drug dependence	Somnolence	46
Addiction or abuse	Analgesic abuse/Drug dependence	Vomiting / Nausea	34
Admission to the ICU	Hospitalization	Asthenia / Fatigue / Weakness	21
Amblyopia	Visual impairment(s)	Visual impairment(s)	15
Amnesia	Amnesia	Ataxia / Negative myoclonus	14
Anisocoria	Anisocoria	Headache	14
Anorexia/weight loss	Anorexia/Weight loss	Peripheral edema	11
Any adverse event	"Any adverse event"	Pruritis	11
Any adverse event	"Any adverse event"	Pyrexia / Viral infection / Influenza	11
Any adverse event	"Any adverse event"	Weight increased	10
Any adverse event	"Any adverse event"	Thinking abnormal / Feeling abnormal	8
Any adverse event	"Any adverse event"	Dry mouth	7
Any adverse event	"Any adverse event"	Suicide / Death	7
Any adverse event	"Any adverse event"	Affect lability	6
Any adverse event	"Any adverse event"	Analgesic abuse / Drug dependence	6
Any adverse event	"Any adverse event"	Feeling jittery / Nervousness / Restlessness	6
Any adverse event	"Any adverse event"	Respiratory depression / Respiratory disorder	5
Any adverse event	"Any adverse event"	Constipation	4
Any adverse event	"Any adverse event"	Tremor	4
Any adverse event	"Any adverse event"	Convulsions / Seizure	3
Any adverse event	"Any adverse event"	Diarrhea	3
Any adverse event	"Any adverse event"	Gastrointestinal signs and symptoms	3
Any adverse event	"Any adverse event"	Hospitalization	3
Any adverse event	"Any adverse event"	Hypotension	3
Any adverse event	"Any adverse event"	Insomnia	3
Serious AEs	"Serious adverse events"	Renal and urinary disorders / Urinary retention	3
Serious AEs	"Serious adverse events"	Syncope	3
Serious AEs	"Serious adverse events"	Cardiac signs and symptoms	2
Aphasia	Aphasia	Confusion	2
Appetite	Appetite	Congenital abnormality	2
Asthenia	Asthenia/Fatigue/Weakness	Delirium	2
Asthenia	Asthenia/Fatigue/Weakness	Dysarthria	2
Asthenia	Asthenia/Fatigue/Weakness	Edema / Generalized edema	2
Ataxia / Negative myoclonus	Ataxia / Negative myoclonus	Flatulence	2
Ataxia / Negative myoclonus	Ataxia / Negative myoclonus	Hyponatremia	2
Ataxia / Negative myoclonus	Ataxia / Negative myoclonus	Libido decreased	2
Ataxia / Negative myoclonus	Ataxia / Negative myoclonus	Pain	2
Ataxia / Negative myoclonus	Ataxia / Negative myoclonus	Pneumonia	2
Ataxia / Negative myoclonus	Ataxia / Negative myoclonus	Psychomotor hyperactivity	2
Ataxia / Negative myoclonus	Ataxia / Negative myoclonus	Venous thrombosis	2
Ataxia / Negative myoclonus	Ataxia / Negative myoclonus	Withdrawal syndrome	2
Ataxia / Negative myoclonus	Ataxia / Negative myoclonus	55 Other unique terms	55
Ataxia / Negative myoclonus	Ataxia / Negative myoclonus
Ataxia / Negative myoclonus	Ataxia / Negative myoclonus
Ataxia / Negative myoclonus	Ataxia / Negative myoclonus
Ataxia / Negative myoclonus	Ataxia / Negative myoclonus	167 harms pre-mapping
Ataxia / Negative myoclonus	Ataxia / Negative myoclonus
Atelactasis	Atelectasis
Atrial fibrillation	Atrial fibrillation
Back pain	Back pain
Behaviour disturbance/ mood alteration	Behaviour disorder/Mood altered
Blurred vision	Visual impairment(s)
Blurred vision	Visual impairment(s)
Blurred vision	Visual impairment(s)
Blurred vision	Visual impairment(s)
Blurred vision	Visual impairment(s)
Bradycardia	Bradycardia
Cardiac malformations	Cardiac signs and symptoms NEC
Cardiac symptoms	Cardiac signs and symptoms NEC
Chest pain	Chest pain
Cleft lip/palete	Cleft lip
Club foot	Club foot congenital
CNS symptoms	Central Nervous System Disorder (NOS)
Cognitive developmental delay	Thinking abnormal / Feeling abnormal
Cognitive effects	Thinking abnormal / Feeling abnormal
Cognitive problems	Thinking abnormal / Feeling abnormal
Coma	Coma
Concentration problems	Thinking abnormal / Feeling abnormal
Confusion	Confusion
Confusion	Confusion
Congenital abnormality	Congenital Abnormality
Congenital malformations	Congenital Abnormality
Constipation	Constipation
Constipation	Constipation
Constipation	Constipation
Constipation	Constipation
Convulsions	Convulsions/Seizure
Death	Suicide / Death
Decreased libido	Libido decreased
Decreased libido	Libido decreased
Delerium	Delirium
Delirium	Delirium
Dental problems	Dental and gingeval conditions
Dependancy	Analgesic abuse/Drug dependence
Depressed gag reflex	Areflexia
Depression	Depression
Diarrhea	Diarrhea
Diarrhea	Diarrhea
Diarrhea	Diarrhea
Diplopia	Visual impairment(s)
Disarthria	Dysarthria
Dizziness	Dizziness
Dizziness	Dizziness
Dizziness	Dizziness
Dizziness	Dizziness
Dizziness	Dizziness
Dizziness	Dizziness
Dizziness	Dizziness
Dizziness	Dizziness
Dizziness	Dizziness
Dizziness	Dizziness
Dizziness	Dizziness
Dizziness	Dizziness
Dizziness	Dizziness
Dizziness	Dizziness
Dizziness	Dizziness
Dizziness	Dizziness
Dizziness	Dizziness
Dizziness	Dizziness
Dizziness	Dizziness
Dizziness	Dizziness
Dizziness	Dizziness
Dizziness	Dizziness
Dizziness	Dizziness
Dizziness	Dizziness
Dizziness	Dizziness
Dizziness	Dizziness
Dizziness	Dizziness
Dizziness	Dizziness
Dizziness	Dizziness
Dizziness	Dizziness
Dizziness	Dizziness
Dizziness	Dizziness
Dizziness	Dizziness
Dizziness	Dizziness
Dizziness	Dizziness
Dizziness	Dizziness
Dizziness	Dizziness
Dizziness	Dizziness
Dizziness	Dizziness
Dizziness	Dizziness
Dizziness	Dizziness
Dizziness	Dizziness
Dizziness/staggering/unsteadiness/vertigo	Dizziness
Drowsiness	Somnolence
Drowsiness	Somnolence
Drowsiness	Somnolence
Drowsiness	Somnolence
Drowsiness	Somnolence
Drowsiness	Somnolence
Drowsiness	Somnolence
Drowsiness/somnolence/sedation	Somnolence
Dry mouth	Dry mouth
Dry mouth	Dry mouth
Dry mouth	Dry mouth
Dry mouth	Dry mouth
Dry mouth	Dry mouth
Dry mouth	Dry mouth
Dyspepsia	Dyspepsia
Dysphoria	Dysphoria
Dystonia	Dystonia
Edema	Edema/Generalized edema
Emotional lability	Affect lability
Emotional lability	Affect lability
Emotional lability	Affect lability
Emotional lability	Affect lability
Fainting	Syncope
Fatigue	Asthenia/Fatigue/Weakness
Fatigue	Asthenia/Fatigue/Weakness
Fatigue	Asthenia/Fatigue/Weakness
Fatigue	Asthenia/Fatigue/Weakness
Fatigue	Asthenia/Fatigue/Weakness
Fatigue	Asthenia/Fatigue/Weakness
Fatigue	Asthenia/Fatigue/Weakness
Fatigue	Asthenia/Fatigue/Weakness
Fatigue	Asthenia/Fatigue/Weakness
Fatigue	Asthenia/Fatigue/Weakness
Fatigue	Asthenia/Fatigue/Weakness
Fatigue	Asthenia/Fatigue/Weakness
Fatigue	Asthenia/Fatigue/Weakness
Fatigue	Asthenia/Fatigue/Weakness
Fatigue	Asthenia/Fatigue/Weakness
Fatigue	Asthenia/Fatigue/Weakness
Fatigue	Asthenia/Fatigue/Weakness
Fatigue	Asthenia/Fatigue/Weakness
Feeling "high", "stoned" or other drug-induced altered states	Thinking abnormal / Feeling abnormal
Feeling jittery	Feeling jittery/Nervousness/Restlessness
Fever or viral infection	Pyrexia/Viral infection/Influenza
Flatulence	Flatulence
Flatulence	Flatulence
Flu syndrome	Pyrexia/Viral infection/Influenza
Flu syndrome	Pyrexia/Viral infection/Influenza
Forgetfulness/memory disturbance	Memory impairment
Gabapentin misuse/abuse	Analgesic abuse/Drug dependence
Gastrointestinal disturbances	Gastrointestinal signs and symptoms
Generalized edema	Edema/Generalized edema
GI complaints	Gastrointestinal signs and symptoms
GI symptoms	Gastrointestinal signs and symptoms
Grouped specific harms	"Grouped specific harms"
Grouped specific harms	"Grouped specific harms"
Grouped specific harms	"Grouped specific harms"
Hair loss	Alopecia
Headache	Headache
Headache	Headache
Headache	Headache
Headache	Headache
Headache	Headache
Headache	Headache
Headache	Headache
Headache	Headache
Headache	Headache
Headache	Headache
Headache	Headache
Headache	Headache
Headache	Headache
Headache/migraine	Headache
Heart palpitations	Palpitations
Hostile behavior	Hostility
Hyperactive behavior	Psychomotor hyperactivity
Hyperactivity	Psychomotor hyperactivity
Hyperkinesia	Hyperkinesia
Hyperreflexic	Hyperreflexia
Hypersensitivity reactions	Hypersensitivity
Hyponatraemia	Hyponatremia
Hyponatreemia	Hyponatremia
Hypospadias	Hypospadias
Hypotension	Hypotension
Hypotension	Hypotension
Hypoxia	Hypoxia
Impotence	Erectile dysfunction
Incoordination	Coordination abnormal
Increased seizures	Convulsions/Seizure
Infection	Pyrexia/Viral infection/Influenza
Infection	Pyrexia/Viral infection/Influenza
Infection	Pyrexia/Viral infection/Influenza
Infection	Pyrexia/Viral infection/Influenza
Infection	Pyrexia/Viral infection/Influenza
Infection	Pyrexia/Viral infection/Influenza
Infection	Pyrexia/Viral infection/Influenza
Inguinal hernia	Inguinal hernia
Insomnia	Insomnia
Laboratory results abnormal	Laboratory test abnormal
Lethargy	Somnolence
Lethargy	Somnolence
Lethargy	Somnolence
Lightheadedness	Dizziness
Lightheadedness	Dizziness
LTFU / Drop-out due to AEs	"LTFU / Drop-out due to Aes"
LTFU / Drop-out due to AEs	"LTFU / Drop-out due to Aes"
LTFU / Drop-out due to AEs	"LTFU / Drop-out due to Aes"
LTFU / Drop-out due to AEs	"LTFU / Drop-out due to Aes"
LTFU / Drop-out due to AEs	"LTFU / Drop-out due to Aes"
LTFU / Drop-out due to AEs	"LTFU / Drop-out due to Aes"
LTFU / Drop-out due to AEs	"LTFU / Drop-out due to Aes"
LTFU / Drop-out due to AEs	"LTFU / Drop-out due to Aes"
LTFU / Drop-out due to AEs	"LTFU / Drop-out due to Aes"
LTFU / Drop-out due to AEs	"LTFU / Drop-out due to Aes"
LTFU / Drop-out due to AEs	"LTFU / Drop-out due to Aes"
LTFU / Drop-out due to AEs	"LTFU / Drop-out due to Aes"
LTFU / Drop-out due to AEs	"LTFU / Drop-out due to Aes"
LTFU / Drop-out due to AEs	"LTFU / Drop-out due to Aes"
LTFU / Drop-out due to AEs	"LTFU / Drop-out due to Aes"
LTFU / Drop-out due to AEs	"LTFU / Drop-out due to Aes"
LTFU / Drop-out due to AEs	"LTFU / Drop-out due to Aes"
LTFU / Drop-out due to AEs	"LTFU / Drop-out due to Aes"
LTFU / Drop-out due to AEs	"LTFU / Drop-out due to Aes"
LTFU / Drop-out due to AEs	"LTFU / Drop-out due to Aes"
LTFU / Drop-out due to AEs	"LTFU / Drop-out due to Aes"
LTFU / Drop-out due to AEs	"LTFU / Drop-out due to Aes"
LTFU / Drop-out due to AEs	"LTFU / Drop-out due to Aes"
LTFU / Drop-out due to AEs	"LTFU / Drop-out due to Aes"
LTFU / Drop-out due to AEs	"LTFU / Drop-out due to Aes"
LTFU / Drop-out due to AEs	"LTFU / Drop-out due to Aes"
LTFU / Drop-out due to AEs	"LTFU / Drop-out due to Aes"
LTFU / Drop-out due to AEs	"LTFU / Drop-out due to Aes"
LTFU / Drop-out due to AEs	"LTFU / Drop-out due to Aes"
LTFU / Drop-out due to AEs	"LTFU / Drop-out due to Aes"
LTFU / Drop-out due to AEs	"LTFU / Drop-out due to Aes"
LTFU / Drop-out due to AEs	"LTFU / Drop-out due to Aes"
LTFU / Drop-out due to AEs	"LTFU / Drop-out due to Aes"
LTFU / Drop-out due to AEs	"LTFU / Drop-out due to Aes"
	"LTFU / Drop-out due to Aes"
Major bleeding	Hemorrhage
Menstrual problems	Menstrual disorder
Mentation	Thinking abnormal / Feeling abnormal
Metabolic signs	Metabolic disorder
Mood or behavioural change	Affect lability
Mood swings	Affect lability
Morbidity (any Serious AEs)	"Serious adverse events"
Myalgia	Myalgia
Nausea	Vomiting / Nausea
Nausea	Vomiting / Nausea
Nausea	Vomiting / Nausea
Nausea	Vomiting / Nausea
Nausea	Vomiting / Nausea
Nausea	Vomiting / Nausea
Nausea	Vomiting / Nausea
Nausea	Vomiting / Nausea
Nausea	Vomiting / Nausea
Nervousness	Feeling jittery/Nervousness/Restlessness
Nervousness	Feeling jittery/Nervousness/Restlessness
Nervousness	Feeling jittery/Nervousness/Restlessness
Neuromuscular symptoms	Neuromuscular disorders
Non-Hodgkins lymphoma	Non-Hodgkins lymphoma
Numbess of fingers/tongue/mouth	Hypoesthesia
Nystagmus	Visual impairment(s)
Nystagmus	Visual impairment(s)
Overdose	Overdose
Pain	Pain
Pain	Pain
Paraesthesia/tingling	Paraesthesia
Peripheral edema	Peripheral edema
Peripheral edema	Peripheral edema
Peripheral edema	Peripheral edema
Peripheral edema	Peripheral edema
Peripheral edema	Peripheral edema
Peripheral edema	Peripheral edema
Peripheral edema	Peripheral edema
Peripheral edema	Peripheral edema
Peripheral edema	Peripheral edema
Peripheral edema	Peripheral edema
Peripheral edema	Peripheral edema
Pharyngitis	Pharyngitis
Pleura effusion	Pleural effusion
Pneumonia	Pneumonia
Pneumonia	Pneumonia
Postural hypotension	Hypotension
Problems sleeping/nightmares	Insomnia
Prolonged Hospital Stay	Hospitalization
Pruritis	Pruritis
Pruritis	Pruritis
Pruritis	Pruritis
Pruritis	Pruritis
Pruritis	Pruritis
Pruritis	Pruritis
Pruritis	Pruritis
Pruritis	Pruritis
Pruritis	Pruritis
Psychomotor developmental delay	Motor developmental delay
Rash	Pruritis
Rash/skin disorder	Pruritis
Readmission to hospital/intensive care	Hospitalization
Reduced crack cocaine cravings	Analgesic abuse/Drug dependence
Renal/urinary disorder	Renal and urinary disorders / Urinary retention
Respiratory arrest	Respiratory depression/disorder
Respiratory depression	Respiratory depression/disorder
Respiratory depression	Respiratory depression/disorder
Respiratory depression	Respiratory depression/disorder
Respiratory disorder	Respiratory depression/disorder
Restlessness	Feeling jittery/Nervousness/Restlessness
Restlessness	Feeling jittery/Nervousness/Restlessness
Sedation	Somnolence
Sedation	Somnolence
Sedation	Somnolence
Sedation	Somnolence
Sedation	Somnolence
Sedation	Somnolence
Sedation	Somnolence
Sedation	Somnolence
Sedation	Somnolence
Sedation	Somnolence
Sedation	Somnolence
Sedation	Somnolence
Sedation	Somnolence
Sedation	Somnolence
Sedation	Somnolence
Sedation/somnolence	Somnolence
Seizures	Convulsions/Seizure
Serious AEs	"Serious adverse events"
Serious AEs	"Serious adverse events"
Serious AEs	"Serious adverse events"
Serious AEs	"Serious adverse events"
Serious Aes	"Serious adverse events"
Shortness of Breath	Dyspnea
Sinusitis	Sinusitis
Sleep quality (increase)	Other
Sleeping disorders	Insomnia
Slurred speech	Dysarthria
Somnolence	Somnolence
Somnolence	Somnolence
Somnolence	Somnolence
Somnolence	Somnolence
Somnolence	Somnolence
Somnolence	Somnolence
Somnolence	Somnolence
Somnolence	Somnolence
Somnolence	Somnolence
Somnolence	Somnolence
Somnolence	Somnolence
Somnolence	Somnolence
Somnolence	Somnolence
Somnolence	Somnolence
Somnolence	Somnolence
Somnolence	Somnolence
Somnolence	Somnolence
Somnolence	Somnolence
Somnolence	Somnolence
Sudden death	Suicide / Death
Suicidal thoughts/behaviour	Suicidal behaviour
Suicide / Death	Suicide / Death
Suicide / Death	Suicide / Death
Suicide / Death	Suicide / Death
Suicide / Death	Suicide / Death
Suicide / Death	Suicide / Death
Syncope	Syncope
Syncope	Syncope
Tachycardia	Tachycardia
Thrombocytopenia	Thrombocytopenia
Tremor	Tremor
Tremor/twitch	Tremor
Tremors	Tremor
Tremulous	Tremor
Unpleasant taste	Taste disorder
Urinary retention	Renal and urinary disorders / Urinary retention
Urinary retention	Renal and urinary disorders / Urinary retention
Vein thrombosis	Venous thrombosis
Venus thrombosis	Venous thrombosis
Vertigo	Dizziness
Vertigo	Dizziness
Viral respiratory tract infections	Pyrexia/Viral infection/Influenza
Visual accommodation/blurred vision	Visual impairment(s)
Visual disturbance	Visual impairment(s)
Visual disturbance	Visual impairment(s)
Visual disturbance	Visual impairment(s)
Visual disturbance/nystagmus	Visual impairment(s)
Visual Disturbances	Visual impairment(s)
Vomiting	Vomiting / Nausea
Vomiting	Vomiting / Nausea
Vomiting	Vomiting / Nausea
Vomiting	Vomiting / Nausea
Vomiting	Vomiting / Nausea
Vomiting	Vomiting / Nausea
Vomiting	Vomiting / Nausea
Vomiting	Vomiting / Nausea
Vomiting / Nausea	Vomiting / Nausea
Vomiting / Nausea	Vomiting / Nausea
Vomiting / Nausea	Vomiting / Nausea
Vomiting / Nausea	Vomiting / Nausea
Vomiting / Nausea	Vomiting / Nausea
Vomiting / Nausea	Vomiting / Nausea
Vomiting / Nausea	Vomiting / Nausea
Vomiting / Nausea	Vomiting / Nausea
Vomiting / Nausea	Vomiting / Nausea
Vomiting / Nausea	Vomiting / Nausea
Vomiting / Nausea	Vomiting / Nausea
Vomiting / Nausea	Vomiting / Nausea
Vomiting / Nausea	Vomiting / Nausea
Vomiting / Nausea	Vomiting / Nausea
Vomiting / Nausea	Vomiting / Nausea
Vomiting / Nausea	Vomiting / Nausea
Vomiting / Nausea	Vomiting / Nausea
Weight gain	Weight increased
Weight gain	Weight increased
Weight gain	Weight increased
Weight gain	Weight increased
Weight gain	Weight increased
Weight gain	Weight increased
Weight gain	Weight increased
Weight gain	Weight increased
Weight gain	Weight increased
Weight gain	Weight increased
Withdrawal symptoms	Withdrawal syndrome
Withdrawal symptoms	Withdrawal syndrome
Xerostomia	Dry mouth
Other AEs
