# Supplementary material for: Harms in Systematic Reviews Paper 3: Given the same data sources, systematic reviews of gabapentin have different results for harms
Source: J Clin Epidemiol. Author manuscript; Available in PMC 2023 Mar 1. (PMC9875741; doi:10.1016/j.jclinepi.2021.10.025)
Supplement: 4 [file NIHMS1858688-supplement-4.xlsx]

## Sheet: Sheet13
Reference ID	Reference
1	Feuerstein T and Quebe-Fehling E. A double-blind, placebo-controlled, parallel-group, multicentre study of the safety and efficacy of gabapentin (CI-945) as a prophylactic interval therapy in patients with common migraine (protocols 879-201, -205, -206, -207, -209). Research Report No. RR 4301-00066. Freiburg: Goedecke AG Research and Development; June 25, 1990, http://dida. library.ucsf.edu/pdf/…
2	The UK Gabapentin Study Group. Gabapentin in partial epilepsy. Lancet. 1990;335(8698):1114-1117
3	Sivenius J, Kalviainen R, Ylinen A, Riekkinen PJ. Double-blind study of gabapentin in the treatment of partial seizures. Epilepsia. 1991; 32: 539–542
4	The US Gabapentin Study Group No. 5. Gabapentin as add-on therapy in refractory partial epilepsy: a double-blind, placebo-controlled, parallel-group study. Neurology. 1993;43(11):2292-2298
5	Anhut H, Ashman P, Feuerstein TJ, Sauermann W, Saunders M, Schmidt B. Gabapentin (Neurontin) as add-on therapy in patients with partial seizures: a double-blind, placebo-controlled study. The International Gabapentin Study Group. Epilepsia. 1994;35(4):795-801
6	Fischer JH, Barr AN, Rogers SL, Fischer PA, Trudeau VL. Lack of serious toxicity following gabapentin overdose. Neurology. 1994; 44:982–983
7	Mellick GA, Mellicy LB. Gabapentin in the management of reflex sympathetic dystrophy. J Pain Symptom Manage. 1995;10:265–266
8	Mellick GA, Seng ML. The use of gabapentin in the treatment of reflex sympathetic dystrophy and a phobic disorder. Am J Pain Manage. 1995;5:7–9
9	Mellick LB, Mellick GA. Successful treatment of reflex sympathetic dystrophy with gabapentin. Am J Emerg Med. 1995;13:96
10	Fernandez MC, Walter FG, Peterson LR, Walkotte SM. Gabapentin, valproic acid, and ethanol intoxication: elevated blood levels with mild clinical effects. Clin Toxicol. 1996;34(4):437–439
11	Miller RG, Moore D, Young LA, et al. Placebo-controlled trial of gabapentin in patients with amyotrophic lateral sclerosis. WALS Study Group. Western Amyotrophic Lateral Sclerosis Study Group. Neurology. 1996;47(6):1383-1388
12	Sasanelli F, Amodeo M, Colombo A, Molini GE. Gabapentin versus carbamazepine: monotherapy in newly-diagnosed patients with partial epilepsy: preliminary results. Bollettino - Lega Italiana Contro L’Epilessia. 1996;95-96:185–186
13	Schachter SC, Sauter MK. Treatment of central pain with gabapentin: case reports. J Epilepsy. 1996;9:223–225
14	Segal AZ, Rordorf G. Gabapentin as a novel treatment of postherpetic neuralgia. Neurology. 1996;46:1175–1176
15	Trudeau V, Myers S, LaMoreaux L, et al. Gabapentin in naïve childhood absence epilepsy: results from two double-blind, placebo-controlled, multicenter studies. J Child Neurol. 1996;11:470–475
16	Zapp JJ. Postpoliomyelitis pain treated with gabapentin. Am Fam Physician. 1996;53:2442-2445
17	Houtchens MK, Richert JR, Sami A, et al. Open label gabapentin treatment of pain in multiple sclerosis. Mult Scler. 1997;3:250–253	NOTES (duplicates identified after assignment of numbers)
18	Lucier E, Franm L. Use of gabapentin in a case of facial neuritis. Anesth Analg. 1997;85:1410–10	IS204 & IS205 are the same record that was missed in clearing duplicates. "IS204" will be "deleted" but all numbers left the same; thereby reducing the total number of potential references from 521 to 520.
19	Markowitz JS, Finkenbine R, Myrick H, King L, Carson WH. Gabapentin abuse in a cocaine user: implications for treatment? J Clin Psychopharmacol. 1997;17(5):423–424	IS314 & IS315 are the same record that was missed in clearing duplicates. "IS314" will be "deleted" but all numbers left the same; thereby reducing the total number of potential references from 520 to 519.
20	McGraw T, Kosek P. Erythromelalgia pain managed with gabapentin. Anesthesiology. 1997;86:988–990	IS355 & IS356 are the same record that was missed in clearing duplicates. "IS355" will be "deleted" but all numbers left the same; thereby reducing the total number of potential references from 519 to 518.
21	Mellick GA, Mellick LB. Reflex sympathetic dystrophy treated with gabapentin. Arch Phys Med Rehabil. 1997;78:98–105	IS208 & IS209 are the same record that was missed in clearing duplicates. "IS208" will be "deleted" but all numbers left the same; thereby reducing the total number of potential references from 518 to 517.
22	Rosenberg JM, Harrell C, Ristic H, et al. The effect of gabapentin on neuropathic pain. Clin J Pain. 1997;13:251–6	IS210 & IS211 are the same record that was missed in clearing duplicates. "IS211" will be "deleted" but all numbers left the same; thereby reducing the total number of potential references from 517 to 516.
23	Samkoff LM, Daras M, Tuchman AJ, et al. Amelioration of refractory dysesthetic limb pain in multiple sclerosis by gabapentin. Neurology. 1997;49:304–305	IS165 & IS166 are the same record that was missed in clearing duplicates. "IS165" will be "deleted" but all numbers left the same; thereby reducing the total number of potential references from 516 to 515.
24	Sist T, Filadora V, Miner M, et al. Gabapentin for idiopathic trigeminal neuralgia: report of 2 cases. Neurology. 1997;48:1467	IS387 & IS390 are the same record that was missed in clearing duplicates. "IS387" will be "deleted" but all numbers left the same; thereby reducing the total number of potential references from 515 to 514.
25	Sist TC, Filadora VA, Miner M, et al. Experience with gabapentin for neuropathic pain in the head and neck: report of ten cases. Reg Anesth. 1997;22:473–478	IS233 & IS235 are the same record that was missed in clearing duplicates. "IS235" will be "deleted" but all numbers left the same; thereby reducing the total number of potential references from 515 to 514.
26	Stopforth J. Overdose with gabapentin and lamotrigine. S Afr Med J. 1997; 87(10): 1388
27	Attal N, Brasseur L, Parker F, et al. Effects of gabapentin on the different components of peripheral and central neuropathic pain syndromes: a pilot study. Eur Neurol. 1998;40:191–200
28	Backonja M, Beydoun A, Edwards KR, et al.Gabapentin for thesymptomatic treatment of painful neuropathy in patients with diabetesmellitus: a randomized controlled trial. JAMA. 1998;280(21):1831–1836
29	Beydoun A, Fakhoury T, Nasreddine W, AbouKhalil B. Conversion to high dose gabapentin monotherapy in patients with medically refractory partial epilepsy. Epilepsia. 1998;39:188–193
30	Bourgeois B, Brown LW, Pellock JM, Buroker M, Greiner M, Garofalo EA, et al. Gabapentin (Neurontin) monotherapy in children with benign childhood epilepsy with centrotemporal spikes (BECTS): a 36-week, double-blind, placebocontrolled study. Epilepsia. 1998;39 Suppl 6:163
31	Chadwick DW, Anhut H, Greiner MJ, Alexander J,Murray GH, Garofalo EA, et al. A double-blind trialof gabapentin monotherapy for newly diagnosed partialseizures. International Gabapentin Monotherapy Study Group 945-77.Neurology. 1998;51(5):1282–1288
32	Epstein B, Childers MK. The use of gabapentin for neuropathic and musculoskeletal pain: a case series. J Neurol Rehabil. 1998; 12:81–6
33	Khan OA. Gabapentin relieves trigeminal neuralgia in multiple sclerosis patients. Neurology. 1998;51:611–614
34	McGraw T, Stacey BR. Gabapentin for treatment of neuropathic pain in a 12-year-old girl. Clin J Pain. 1998;14:354–356
35	Mercadante S. Gabapentin in spinal cord injury pain. Pain Clinic. 1998;10:203–206
36	Merren MD. Gabapentin for treatment of pain and tremor: a large case series. South Med J. 1998;91:739–744
37	Ness TJ, Crimaldi JC, McDanal JT. Case report on gabapentin. Reg Anesth Pain Med. 1998;23:110–111
38	Ness TJ, San Pedro EC, Richards JS, et al. A case of spinal cord injury-related pain with baseline rCBF brain SPECT imaging and beneficial response to gabapentin. Pain. 1998;78:139–143
39	Newshan G. HIV neuropathy treated with gabapentin. AIDS. 1998; 12:219–221
40	Pahwa R, Lyons K, Hubble JP, et al. Double-blind controlled trial of gabapentin in essential tremor. Mov Disord. 1998;13:465–467
41	Rowbotham M, Harden N, Stacey B, Bernstein P, Magnus-Miller L. Gabapentin for the treatment of postherpetic neuralgia: a randomized controlled trial. JAMA. 1998;280(21):1837-1842
42	Sanchez-Valiente S. Treatment of neuropathic pain with gabapentin. Revista de Neurologia. 1998;26:618–620
43	Solaro C, Lunardi GL, Capello E, et al. An open-label trial of gabapentin treatment of paroxysmal symptoms in multiple sclerosis patients. Neurology. 1998;51:609–611
44	Tamez-Perez HE, Rodriguez AM, Gomez DO. Use of gabapentin on neuropathic diabetic pain. Med Interna Mex. 1998;14:251–253
45	Appleton R, Fichtner K, LaMoreaux L, Alexander J, Halsall G, Murray G, Garofalo E. Gabapentin as add-on therapy in children with refractory partial seizures: a 12-week, multicentre, double-blind, placebo-controlled study. Gabapentin Paediatric Study Group. Epilepsia. 1999;40(8):1147-1154
46	Backonja MM. Gabapentin monotherapy for the symptomatic treatment of painful neuropathy: a multicenter, double-blind, placebo-controlled trial in patients with diabetes mellitus. Epilepsia. 1999;40(6):S57-59; discussion S73-54
47	Filadora VA, Sist TC, Lema MJ. Acute herpetic neuralgia and postherpetic neuralgia in the head and neck: response to gabapentin in five cases. Reg Anesth Pain Med. 1999;24:170–174
48	Gironell A, Kulisevsky J, Barbanoj M, et al. A randomised placebo-controlled comparative trial of gabapentin and propranolol in essential tremor. Arch Neurol. 1999;56:475–480
49	Gorson KC, Schott C, Herman R, Ropper AH, Rand WM. Gabapentin in the treatment of painful diabetic neuropathy: a placebo controlled, double blind, crossover trial. Journal of Neurology, Neurosurgery & Psychiatry. 1999;66(2):251-252
50	Lopes-Lima JM, Pereira H, Sol JM, Morralla C,Hernandez G. Gabapentin vs valproate in partialepilepsy uncontrolled by carbamazepin. Eur Jneurol. 1999;6 (Suppl. 3):17
51	Magnus-Miller L, Bernstein P, Caswell K. Double-blind, randomized, placebo-controlled, multicenter trial to determine the eMicacy and safety of Neurontin® (gabapentin) in migraine prophylaxis administered in doses divided three times a day (TID) (Protocol 945-220). Research Report No. RR 995-00074. Morris Plains, NJ: Parke-Davis Pharmaceutical Research Division of Warner-Lambert Company Medical a…
52	Morello CM, Leckband SG, Stoner CP, Moorhouse DF, Sahagian GA. Randomized double-blind study comparing the efficacy of gabapentin with amitriptyline on diabetic peripheral neuropathy pain. Arch Intern Med 1999; 159(16):1931-1937
53	Otley CC. Gabapentin for the treatment of dysesthetic pain after reconstructive surgery. Dermatol Surg. 1999;25:487–488
54	Pande AC, Davidson JR, Jefferson JW, et al. Treatment of social phobia with gabapentin: a placebo-controlled study. J Clin Psychopharmacol. 1999;19(4):341-348
55	Protocol 945-224. A double-blind placebo-controlled trial With 3 doses of gabapentin for treatment of painful diabetic peripheral neuropathy. May 29, 1998 through September 7, 1999. Unpublished
56	Dallocchio C, Buffa C, Mazzarello P, Chiroli S. Gabapentin vs. amitriptyline in painful diabetic neuropathy: an open-label pilot study. Journal of Pain & Symptom Management. 2000;20(4):280-285
57	Di Trapani G, Mei D, Marra C, Mazza S, Capuano A. Gabapentin in the prophylaxis of migraine: a double-blind randomized placebo-controlled study. Clinica Terapeutica. 2000;151(3):145-148
58	Frye MA, Ketter TA, Kimbrell TA, Dunn RT, Speer AM, Osuch EA, Luckenbaugh DA, Corá-Locatelli G, Leverich GS, Post RM. A placebo-controlled study of lamotrigine and gabapentin monotherapy in refractory mood disorders. Journal of Clinical Psychopharmacology. 2000;20(6):607-614
59	Holmes LB, Rosenberger PB, Harvey EA, Khoshbin S, Ryan L. Intelligence and Physical Features of Children of Women With Epilepsy. Teratology. 2000;61:196-202
60	Lindberger M, Alenius M, Frisen L, Johannessen SI, Larsson S, Malmgren K, Torason T. Gabapentin versus vigabatrin as first add-on for patients with partial seizures that failed to respond to monotherapy: a randomized, double-blind, dose titration study. GREAT Study Investigators Group. Gabapentin in refractory epilepsy add-on treatment. Epilepsia. 2000; 41: 1289–1295
61	Magnus-Miller L, Bernstein P, Caswell K. Double-blind, randomized, placebo-controlled, multicenter trial to determine the eMicacy and safety of Neurontin® (gabapentin) in migraine prophylaxis (Protocol 945-217). Research Report No. RR 995-00085. Morris Plains, NJ: Parke-Davis Pharmaceutical Research Division of Warner-Lambert Company Medical and Scientific AMairs Department; January 20, 2000. Ava…
62	Ondo W, Hunter C, Vuong KD, et al. Gabapentin for essential tremor: a multipledose, double-blind, placebo-controlled trial. Mov Disord. 2000;15:678–682
63	Pande AC, Pollack MH, Crockatt J, et al. Placebo-controlled study of gabapentin treatment of panic disorder. J Clin Psychopharmacol. 2000;20(4):467-471
64	Perez HET, Sanchez GF. Gabapentin therapy for diabetic neuropathic pain. Journal of Medicine. 2000;108:689
65	Mathew NT, Rapoport A, Saper J, Magnus L, Klapper J, Ramadan N, et al. Efficacy of gabapentin in migraine prophylaxis. Headache. 2001;41(2):119–128
66	McCleane GJ. Does gabapentin have an analgesic effect on background, movement and referred pain? A randomised, double-blind, placebo controlled study. The Pain Clinic. 2001; 13(2):103–107
67	Rice AS, Maton S, Postherpetic Neuralgia Study Group. Gabapentin in postherpetic neuralgia: a randomised, double blind, placebo controlled study. Pain. 2001;94(2):215-224
68	Simpson DA. Gabapentin and venlafaxine for the treatment of painful diabetic neuropathy. J Clin Neuromuscul Dis. 2001;3(2):53-62
69	Thorp ML, Morris CD, Bagby SP. A crossover study of gabapentin in treatment of restless legs syndrome among hemodialysis patients. American Journal of Kidney Disease. 2001; 38(1): 104-108
70	Yoon K, Kim CS, Ryu KH, et al. Analgesic effects of gabapentin on post-hysterectomy pain. Korean J Anaesthesiol. 2001;41(6):13–18
71	Barrueto F. Jr., Green J., Howland M. A., Hoffman R. S., Nelson L. S. Gabapentin withdrawal presenting as status epilepticus. J Toxicol Clin Toxicol. 2002; 40: 925–928
72	Bokhari A, Coull BA, Holmes LB. Effect of Prenatal Exposure to Anticonvulant Drugs on Dermal Ridge Patterns of Fingers. Teratology. 2002;66:19-23
73	Bone M, Critchley P, Buggy DJ. Gabapentin in postamputation phantom limb pain: a randomized, double-blind, placebo-controlled, cross-over study. Regional Anesthesia & Pain Medicine. 2002;27(5):481-486
74	Bowsher D. Comment on "Rice ASC, Maton S, the Postherpetic Neuralgia Study Group (UK), Gabapentin in postherpetic neuralgia: a randomized, double blind, placebo-controlled study. PAIN, 2001;94:215-224." Pain. 2002; 96: 411-412
75	Brodie MJ, Chadwick DW, Anhut H, et al. Gabapentin versus lamotrigine monotherapy: a double-blind comparison in newly diagnosed epilepsy. Epilepsia. 2002;43(9):993–1000
76	Dirks J, Fredensborg BB, Christensen D, Fomsgaard JS, Flyger H, Dahl JB. A randomized study of the effects of single-dose gabapentin versus placebo on postoperative pain and morphine consumption after mastectomy. Anesthesiology. 2002;97(3):560–564
77	Fassoulaki A, Patris K, Sarantopoulos C, Hogan Q. The analgesic effect of gabapentin and mexiletine after breast surgery for cancer. Anesth Analg. 2002;95(4):985–991
78	Garcia-Borreguero D et al. Treatment of restless legs syndrome with gabapentin: a double-blind, cross-over study. Neurology. 2002; 59(10): 1573-1579
79	Jimenez-Hernandez MD, Torrecillas-Narvaez MD, FrieraAcebal G. Effectiveness and safety of gabapentin in the preventive treatment of migraine. Revista de Neurologia. 2002;35(7):603-606
80	Jones H., Aguila E., Farber H. W. Gabapentin toxicity requiring intubation in a patient receiving long-term hemodialysis. Ann Intern Med. 2002; 137: 74
81	Putzke JD, Richards JS, Kezar L, Hicken BL, Ness TJ. Long-term use of gabapentin for treatment of pain after traumatic spinal cord injury. Clin J Pain. 2002; 18: 116–121
82	Roberge RJ, Francis EH III. Use of naloxone in valproic acid overdose: case report and review. J Emerg Med. 2002;22:67–70
83	Serpell MG, Neuropathic pain study group. Gabapentin in neuropathic pain syndromes: a randomised, double-blind, placebo-controlled trial. Pain. 2002;99(3):557-566
84	Spiller HA, Dunaway MD, Cutino L. Massive gabapentin and presumptive quetiapine overdose. Vet Hum Toxicol. 2002;44(4):243–244
85	Tai Q, Kirshblum S, Chen B, Millis S, Johnston M, DeLisa JA. Gabapentin in the treatment of neuropathic pain after spinal cord injury: a prospective, randomized, double-blind, crossover trial. J Spinal Cord Med. 2002; 25(2): 100–105
86	To T, Lim TC, Hill ST, Moon HW, Jang SH, Sakong J et al. Gabapentin for neuropathic pain following spinal cord injury. Spinal Cord. 2002; 40: 282–285
87	Ahn S, Park H, Lee B, Moon HW, Jang SH, Sakong J et al. Gabapentin effect on neuropathic pain compared among patients with spinal cord injury and different durations of symptoms. Spine. 2003; 28: 341–348
88	Bonnet, U., Banger, M., Leweke, F. M., Specka, M., Muller, B. W., Hashemi, T. et al. Treatment of acute alcohol withdrawal with gabapentin: Results from a controlled two‐center trial. Journal of Clinical Psychopharmacology. 2003;23(5): 514–519
89	Guttuso T Jr, Kurlan R, McDermott MP, Kieburtz K. Gabapentin’s effects on hot flashes in postmenopausal women: a randomized controlled trial. Obstet Gynecol. 2003;101:337-345
90	Klein-Schwartz W, Shepherd JG, Gorman S, Dahl B. Characterization of gabapentin overdose using a poison center case series. J Toxicol Clin Toxicol. 2003;41(1):11–15
91	Montouris G. Gabapentin exposure in human pregnancy: results from the Gabapentin Pregnancy Registry. Epilepsy Behav. 2003;4(3):310-317
92	Spira PJ, Beran RG; Australian Gabapentin Chronic Daily Headache Group. Gabapentin in the prophylaxis of chronic daily headache: a randomized, placebo-controlled study. Neurology. 2003;61(12):1753-1759
93	Vajda FJ, O'Brien TJ, Hitchcock A, Graham J, Lander C. The Australian registry of anti-epileptic drugs in pregnancy: experience aCer 30 months. Journal of Clinical Neuroscience. 2003;10(5):543-549
94	Yildirim K, Şışecıoğlu M, Karatay S, et al. The effectiveness of gabapentin in patients with chronic radiculopathy. Pain Clin. 2003;15:213-218
95	Caraceni A, Zecca E, Bonezzi C, Arcuri E, Yaya Tur R, et al. Gabapentin for neuropathic cancer pain: a randomized controlled trial from the Gabapentin Cancer Pain Study Group. Journal of Clinical Oncology. 2004;22(14):2909-17
96	Dierking G, Duedahl TH, Rasmussen ML, et al. Effects of gabapentin on postoperative morphine consumption and pain after abdominal hysterectomy: a randomized, double-blind trial. Acta Anaesth Scand. 2004;48(3):322–327
97	Hahn K, Arendt G, Braun JS, et al. A placebo-controlled trial of gabapentin for painful HIV-associated sensory neuropathies. Journal of Neurology. 2004;251(10):1260-1266
98	Holmes LB, Wyszynski DF. North American Antiepileptic Drug Pregnancy Registry. Epilepsia. 2004;45(11):1465
99	Kim SI, Dash SK, Ok SY, et al. Effect of pre-emptive gabapentin on postoerative pain after mastectomy. Korean J Anesthesiol. 2004;47(4):527–531
100	Levendoglu F, Ogun CO, Ozerbil O, Ogun TC, Ugurlu H. Gabapentin is a first line drug for the treatment of neuropathic pain in spinal cord injury. Spine. 2004;29(7):743-751
101	Pandey CK, Priye S, Singh S, Singh U, Singh RB, Singh PK. Preemptive use of gabapentin significantly decreases postoperative pain and rescue analgesic requirements in laparoscopic cholecystectomy. Can J Anaesth. 2004;51(4):358–363
102	Pandey CK, Sahay S, Gupta D, et al. Preemptive gabapentin decreases postoperative pain after lumbar discoidectomy. Can J Anaesth. 2004;51(10):986–989
103	Reccoppa L, Malcolm R, Ware M. Gabapentin abuse in inmates with prior history of cocaine dependence. Am J Addict. 2004;13(3):321–323
104	Rorarius MG, Mennander S, Suominen P, et al. Gabapentin for the prevention of postoperative pain after vaginal hysterectomy. Pain. 2004;110(1–2):175–181
105	Sabers A, Dam M, a-Rogvi-Hansen B, et al. Epilepsy and pregnancy: lamotrigine as main drug used. Acta Neurologica Scandinavica. 2004;109:9-13
106	Turan A, Karamanliog˘lu B, Memis¸ D, et al. Analgesic effects of gabapentin after spinal surgery. Anesthesiology. 2004;100(4):935–938
107	Turan A, Karamanliog˘lu B, Memis¸ D, Usar P, Pamukçu Z, Türe M. The analgesic effects of gabapentin after total abdominal hysterectomy. Anesth Analg. 2004;98(5):1370–1373
108	Turan A, Memis D, Karamanlioglu B, Yagiz R, Pamukcu Z, Yavuz E. The analgesic effects of gabapentin in monitored anesthesia care for ear-nose-throat surgery. Anesth Analg. 2004;99(2):375–378
109	Vajda F, Lander C, O'Brien T, et al. Australian Pregnancy Registry of Women Taking Antiepileptic Drugs. Epilepsia. 2004;45(11):1466
110	Vajda FJ, O'Brien TJ, Hitchcock A, et al. Critical relationship between sodium valproate dose and human teratogenicity: results of the Australian register of anti-epileptic drugs in pregnancy. Journal of Clinical Neuroscience. 2004;11(8):854-858
111	van de Vusse AC, Stomp-van den Berg SG, Kessels AH, Weber WE. Randomised controlled trial of gabapentin in Complex Regional Pain Syndrome type 1 ISRCTN84121379. BMC neurology [electronic resource]. 2004;4(1):13
112	Wide K, Winbladh B, Kallen B. Major malformations in infants exposed to antiepileptic drugs in utero, with emphasis on carbamazepine and valproic acid: a nation-wide, population-based register study. Acta Paediatr. 2004;93(2):174-176
113	Eadie MJ, Vajda FJ. Should valproate be taken during pregnancy? Ther Clin Risk Manag. 2005;1(1):21-26
114	Fassoulaki A, Triga A, Melemeni A, Sarantopoulos C. Multimodal analgesia with gabapentin and local anesthetics prevents acute and chronic pain after breast surgery for cancer. Anesth Analg. 2005;101(5):1427-1432
115	Gilron I, Bailey JM, Tu D, Holden RR, Weaver DF, Houlden RL. Morphine, gabapentin, or their combination for neuropathic pain. New England Journal of Medicine. 2005;352(13):1324-1334
116	Gilron I, Orr E, Tu D, O’Neill JP, Zamora JE, Bell AC. A placebo-controlled randomized clinical trial of perioperative administration of gabapentin, rofecoxib and their combination for spontaneous and movement-evoked pain after abdominal hysterectomy. Pain. 2005;113:191–200
117	Hempenstall K, Nurmikko TJ, Johnson RW, et al. Analgesic therapy in postherpetic neuralgia: a quantitative systematic review.PLOS Med. 2005;2:e164
118	Holmes LB, Coull BA, Dorfman J, Rosenberger PB. The correlation of deficits in IQ with midface and digit hypoplasia in children exposed in utero to anticonvulsant drugs. The Journal of Paediatrics. 2005;146:118-122
119	Ménigaux C, Adam F, Guignard B, Sessler DI, Chauvin M. Preoperative gabapentin decreases anxiety and improves early functional recovery from knee surgery. Anesth Analgesia. 2005;100(5):1394–1399
120	Moore KA, Levine B, Fowler D. A fatality involving metaxalone. Forensic Sci Int. 2005;149:249–251
121	Omran AF, Mohammed AE. A randomized study of the effects of gabapentin versus placebo on post-thoracotomy pain and pulmonary function. Eg J Anaesth. 2005;21:277–281
122	Pandey CK, Navkar DV, Giri PJ, et al. Evaluation of the optimal preemptive dose of gabapentin for postoperative pain relief after lumbar diskectomy: a randomized, double-blind, placebo-controlled study. J Neurosurg Anesthesiol. 2005;17(2):65–68
123	Pandey CK, Singhal V, Kumar M, et al. Gabapentin provides effective postoperative analgesia whether administered pre-emptively or postincision. Can J Anaesth. 2005;52(8):827–831
124	Pandya KJ, Morrow GR, Roscoe JA, Zhao H, Hickok JT, Pajon E, et al. Gabapentin for hot flashes in 420 women with breast cancer: a randomised double-blind placebo-controlled trial. Lancet. 2005;366(9488):818-824
125	Protocol A9451008. A 15 Week, randomized, doubleblind, placebo-controlled, parallel-group, multi-center study of Neurontin (gabapentin) for efficacy and quality of life in patients with painful diabetic peripheral neuropathy. PhrmaWebSynopsis. 2005
126	Radhakrishnan M, Bithal PK, Chaturvedi A. Effect of preemptive gabapentin on postoperative pain relief and morphine consumption following lumbar laminectomy and discectomy: a randomized, double-blinded, placebo-controlled study. J Neurosurg Anesthesiol. 2005;17(3):125–128
127	Rowan AJ, Ramsay RE, Collins JF, et al. New onset geriatric epilepsy: a randomized study of gabapentin, lamotrigine, and carbamazepine. Neurology. 2005;64(11):1868–1873
128	Smith DG, Ehde DM, Hanley MA, Campbell KM, Jensen MP, Hoffman AJ, Awan AB, Czerniecki JM, Robinson LR. Efficacy of gabapentin in treating chronic phantom limb and residual limb pain. J Rehabil Res Dev. 2005;42(5):645-654
129	Tuncer S, Bariskaner H, Reisli R, Sarkilar G, C̀icekci F, Otelcioglu S. Effect of gabapentin on postoperative pain: A randomized, placebo-controlled clinical study. Pain Clinic. 2005; 17(1): 95-99
130	Vajda FJE, Eadie MJ. Maternal valproate dosage and foetal malformations. Acta Neurol Scand. 2005;112:137-143
131	Wyszynski DF, Nambisan M, Surve T, et al. Increase rate of major malformations in oKspring exposed to valproate during pregnancy. Neurology. 2005;64:961-965
132	Adam F, Ménigaux C, Sessler DI, Chauvin M. A single preoperative dose of gabapentin (800 milligrams) does not augment postoperative analgesia in patients given interscalene brachial plexus blocks for arthroscopic shoulder surgery. Anesthesia and analgesia. 2006; 103(5): 1278-1282
133	Al-Mujadi H, A-Refai AR, Katzarov MG, Dehrab NA, Batra YK, Al-Qattan AR. Preemptive gabapentin reduces postoperative pain and opioid demand following thyroid surgery. Canadian Journal of Anaesthesia. 2006; 53(3): 268-273
134	Attal N, Cruccu G, Haanpaa M, et al. EFNS guidelines on pharmacological treatment of neuropathic pain. Eur J Neurol. 2006;13:1153–1169
135	Bartholdy J, Hilsted KL, Hjortsoe NC, Engbaek J, Dahl JB. Effect of Gabapentin on morphine demand and pain after laparoscopic sterilization using Filshie clips. A double blind randomized clinical trial. BMC Anesthesiol. 2006;6(1):12
136	Chandra K, Shafiq N, Pandhi P, Gupta S, Malhotra S. Gabapentin versus nortriptyline in post-herpetic neuralgia patients: a randomized, double-blind clinical trial - the GONIP Trial. International Journal of Clinical Pharmacology and Therapeutics. 2006;44(8):358-363
137	Connock M, Frew E, Evans B-W, et al. The clinical effectiveness and cost-effectiveness of newer drugs for children with epilepsy: a systematic review. Health Technol Assess. 2006;10:iii, ix–118
138	Fassoulaki A, Stamatakis E, Petropoulos G, Siafaka I, Hassiakos D, Sarantopoulos C. Gabapentin attenuates late but not acute pain after abdominal hysterectomy. Eur J Anaesthesiol. 2006;23(2):136–141
139	Hunt S, Craig J, Russell A, et al. Levetiracetam in pregnancy: Preliminary experience from the UK Epilepsy and Pregnancy Register. Neurology. 2006;67:1876-1879
140	Jin Y, Li W, Xu JG et al., "Clinical efcacy and safety of domestic gabapentin in the treatment of postherpetic neuralgia," Journal of Medical Postgraduates. 2006; 19(11):998–1000
141	Kiskira O, Kolotoura A, Tsitsopoulos P, Karmiri E, Emexidis T, Pouliou A. The effect of gabapentin on preoperative anxiety in patients undergoing lumbar discectomy. European Journal of Anaesthesiology. 2006; 23: 145
142	Leung JM, Sands LP, Rico M, et al. Pilot clinical trial of gabapentin to decrease postoperative delirium in older patients. Neurology. 2006;67(7):1251–1253
143	Mariani, J. J., Rosenthal, R. N., Tross, S., Singh, P., & Anand, O. P. A randomized, open‐label, controlled trial of gabapentin and phenobarbital in the treatment of alcohol withdrawal. American Journal on Addictions. 2006;15(1): 76–84
144	Mikkelsen S, Hilsted KL, Andersen PJ, et al. The effect of gabapentin on post-operative pain following tonsillectomy in adults. Acta Anaesth Scand. 2006;50(7):809–815
145	Morrow J, Russell A, Guthrie E, Parsons L, Robertson I, Waddell R et al. Malformation risks of antiepileptic drugs in pregnancy: a prospective study from the UK Epilepsy and Pregnancy Register. J Neurol Neurosurg Psychiatry. 2006;77(2):193-198
146	Nikolajsen L, Finnerup NB, Kramp S, Vimtrup AS, Keller J, Jensen TS. A randomized study of the effects of gabapentin on postamputation pain. Anesthesiology. 2006; 105(5):1008– 1015
147	Pandey CK, Priye S, Ambesh SP, Singh S, Singh U, Singh PK. Prophylactic gabapentin for prevention of postoperative nausea and vomiting in patients undergoing laparoscopic cholecystectomy: a randomized, double-blind, placebo-controlled study. J Postgrad Med. 2006;52(2):97–100
148	Rasimas JJ, Burkhart KK. Cardiac conduction disturbances after an overdose of nefazodone and gabapentin. Am J Emerg Med. 2006;24:886–888
149	Reddy SY, Warner H, Guttuso T Jr, et al. Gabapentin, estrogen, and placebo for treating hot flushes: a randomized controlled trial. Obstet Gynecol. 2006;108:41–48
150	Turan A, Kaya G, Karamanlioglu B, Pamukcu Z, Apfel CC. Effect of oral gabapentin on postoperative epidural analgesia. Brit J Anaesth. 2006;96(2):242–246
151	Turan A, White PF, Karamanlioglu B, et al. Gabapentin: an alternative to the cyclooxygenase-2 inhibitors for perioperative pain management. Anesth Analg. 2006;102(1):175–181
152	Yamauchi T, Kaneko S, Yagi K, Sase S. Treatment of partial seizures with gabapentin: double-blind, placebo-controlled, parallel-group study. Psychiatry Clin Neurosci. 2006; 60: 507–515
153	Zhou B, Wu XY, Song XZ, Liu L. Clinical observation of gabapentin in the treatment of primary trigeminal neuralgia. J Clin Anesthesio. 2006;22:864–865
154	Agarwal A, Dhiraaj S, Pawar S, Kapoor R, Gupta D, Singh PK. An evaluation of the efficacy of gabapentin for prevention of catheter-related bladder discomfort: a prospective, randomized, placebo-controlled, double-blind study. Anesthesia and Analgesia. 2007; 105: 1454–1458
155	Arnold LM, Goldenberg DL, Stanford SB, Lalonde JK, Sandhu HS, Keck PE Jr, et al. Gabapentin in the treatment of fibromyalgia: a randomized, double-blind, placebo-controlled, multicenter trial. Arthritis and Rheumatism. 2007;56(4):1336-1344
156	Durmus M, But AK, Saricicek V, Toprak HI, Ersoy MO. The postoperative analgesic effects of a combination of gabapentin and paracetamol in patients undergoing abdominal hysterectomy: a randomized clinical trial. Acta Anaesthesiol Scand. 2007;51(3):299–304
157	Fassoulaki A, Melemeni A, Stamatakis E, Petropoulos G, Sarantopoulos C. A combination of gabapentin and local anaesthetics attenuates acute and late pain after abdominal hysterectomy. Eur J Anaesthesiol. 2007;24(6):521–528
158	French JAK, Theodore WHB, Montouris GDN, et al. Appendix C: Efficacy and tolerability of the new antiepileptic drugs I: Treatment of new onset epilepsy: Report of the Therapeutics and Technology Assessment Subcommittee and Quality Standards Subcommittee of the American Academy of Neurology and the American Epilepsy Society. CONTINUUM Lifelong Learning in Neurology. 2007;13:203–211
159	Furieri FA, Nakamura-Palacios EM. Gabapentin reduces alcohol consumption and craving: a randomized, doubleblind, placebo-controlled trial. Journal of Clinical Psychiatry. 2007;68:1691-1700
160	Kimos P, Biggs C, Mah J, Heo G, Rashiq S, Thie NM, et al. Analgesic action of gabapentin on chronic pain in the masticatory muscles: a randomized controlled trial. Pain. 2007;127(1-2):151-60
161	Koc S, Memis D, Sut N. The preoperative use of gabapentin, dexamethasone, and their combination in varicocele surgery: a randomized controlled trial. Anesth Analg. 2007;105(4):1137–1142
162	Malcolm R, Myrick L, Veatch L, et al. Self-reported sleep, sleepiness, and repeated alcohol withdrawals: a randomized, double blind, controlled comparison of lorazepam vs. gabapentin. J Clin Sleep Med. 2007; 3:24-32
163	Marson AG, Al-Kharusi AM, Alwaidh M, et al. The SANAD study of effectiveness of carbamazepine, gabapentin, lamotrigine, oxcarbazepine, or topiramate for treatment of partial epilepsy: an unblinded randomised controlled trial. Lancet. 2007;369(9566):1000–1015
164	Montazeri K, Kashefi P, Honarmand A. Pre-emptive gabapentin significantly reduces postoperative pain and morphine demand following lower extremity orthopaedic surgery. Singapore Med J. 2007;48(8):748–751
165	Myrick, H., Anton, R., Voronin, K., Wang, W., & Henderson, S. A double‐blind evaluation of gabapentin on alcohol effects and drinking in a clinical laboratory paradigm. Alcohol Clin Exp Res. 2007;31(2):221–227
166	Myrick, H., Anton, R., Voronin, K., Wang, W., & Henderson, S. A double‐blind evaluation of gabapentin on alcohol effects and drinking in a clinical laboratory paradigm. Alcoholism, Clinical and Experimental Research. 2007;31(2):221–227
167	Paech MF, Goy R, Chua S, Scott K, Christmas T, Doherty DA. A randomized, placebo-controlled trial of preoperative oral pregabalin for postoperative pain relief after minor gynecological surgery. Anesthesia and analgesia. 2007; 105(5): 1449-1453
168	Pittinger C, Desan PH. Gabapentin abuse, and delirium tremens upon gabapentin withdrawal. J Clin Psychiatry. 2007;68(3):483–484
169	Prabhakar H, Arora R, Bithal PK, Rath GP, Dash HH. The analgesic effects of preemptive gabapentin in patients undergoing surgery for brachial plexus injury–a preliminary study. J Neurosurg Anesthesiol. 2007;19(4):235–238
170	Rao RD, Michalak JC, Sloan JA, et al. Efficacy of gabapentin in the management of chemotherapy-induced peripheral neuropathy: a phase 3 randomized, double-blind, placebo-controlled, crossover trial (N00C3). Cancer. 2007;110(9):2110-2118
171	Said-Ahmed HAF. Dose ranging study of gabapentin for postoperative pain after myomectomy. Acta Anaesthesiologica Italica / Anaesthesia and Intensive Care in Italy. 2007; 58(1): 23-34
172	Sirven JI, Fife TD, Wingerchuk DM, Drazkowski JF. Second-generation antiepileptic drugs' impact on balance: A meta-analysis. Mayo Clinic Proceedings. 2007;82:40-47
173	Stein MB, Kerridge C, Dimsdale JE, Hoyt DB. Pharmacotherapy to prevent PTSD: results from a randomised controlled proof-ofconcept trial in physically injured patients. Journal of Traumatic Stress. 2007;20(6):923-932
174	Takmaz SA, Kaymak C, Pehlivan BS, Dikmen B. Effect of preoperative 900 and 1200 mg single oral dose of gabapentin on postoperative pain relief and tramadol consumption in open cholecystectomy surgery. Agri. 2007;19(3):32–38
175	Tsitsopoulos PP, Kiskira O, Kolotoura A, Bibis A, Anastassiou E. Effects of gabapentin on postoperative pain and morphine consumption after lumbar fusion surgery. Proceedings of the 13th European Congress of Neurosurgery. 40128 Bologna: Medimond S R L. 2007; 637-640
176	Turan A, White PF, Karamanlioǧlu B, Pamukçu Z. Premedication with gabapentin: The effect on tourniquet pain and quality of intravenous regional anesthesia. Anesthesia and analgesia. 2007; 104(1): 97-101
177	Vajda FJE, Hitchcock A, Graham J, O'Brien T, Lander C, Eadie M. The Australian Register of Antiepileptic Drugs in Pregnanacy: The first 1002 pregnancies. Australian and New Zealand Journal of Obstetrics and Gynaecology. 2007;47:468-474
178	Vajda FJE, Lander CM, Hitchcock A, et al. Changing Australian prescribing patterns for antiepileptic drugs in pregnancy and their possible consequences. Journal of Clinical Neuroscience. 2007;14:611-617
179	Victorri-Vigneau C, Guerlais M, Jolliet P. Abuse, dependency and withdrawal with gabapentin: a first case report. Pharmacopsychiatry. 2007;40(1):43–44
180	Brogly N, Wattier JM, Andrieu G, Peres D, Robin E, Kipnis E, Arnalsteen L, Thielemans B, Carnaille B, Pattou F. Gabapentin attenuates late but not early postoperative pain after thyroidectomy with superficial cervical plexus block. Anesthesia & Analgesia. 2008; 107:1720–1725
181	Bromfield EB, Dworetzky BA, Wyszynski DF, Smith CR, Baldwin EJ, Holmes LB. Valproate teratogenicity and epilepsy syndrome. Epilepsia. 2008;49(12):2122-2124
182	Brower, K. J., Myra Kim, H., Strobbe, S., Karam‐Hage, M. A., Consens, F., & Zucker, R. A. A randomized double‐blind pilot trial of gabapentin versus placebo to treat alcohol dependence and comorbid insomnia. Alcoholism: Clinical and Experimental Research. 2008;32(8):1429– 1438
183	Butt DA, Lock M, Lewis JE, Ross S, Moineddin R. Gabapentin for the treatment of menopausal hot flashes: a randomized controlled trial. Menopause (New York, NY). 2008;15:310–318
184	Food and Drug Administration, Levenson M, Rochester CG, Mentari E, Hughes A, Feeney J, Stone M, Ware J: Statistical Review and Evaluation: Antiepileptic Drugs and Suicidality. US Department of Health and Human Services, Food and Drug Administration, Center for Drug Evaluation and Research, Office of Translational Sciences, Office of Bio-statistics 2008 (cited January 3, 2013). Available from: www…
185	Gong ZY, Ye TH, Hao RR et al., "The efficacy and safety of gabapentin in postherpetic neuralgia," Chinese Journal of Pain Medicine. 2008; 14:72–75
186	Gordh TE, Stubhaug A, Jensen TS, et al. Gabapentin in traumatic nerve injury pain: a randomized, double-blind, placebo-controlled, cross-over, multi-center study. Pain. 2008;138(2):255-266
187	He J, "Clinical study of gabapentin in the treatment of acute neuralgia of herpes zoster," The Clinical Journal of Pain. 2008;4(2):103–106
188	Holmes LB, Baldwin EJ, Smith CR, et al. Increased frequency of isolated cleC palate in infants exposed to lamotrigine during pregnancy. Neurology. 2008;70:2152-2158
189	Hunt S, Russell A, Smithson WH, Parsons L, Robertson I, Waddell R et al. Topiramate in pregnancy: preliminary experience from the UK Epilepsy and Pregnancy Register. Neurology. 2008;71(4):272-276
190	Huot M-P, Chouinard P, Girard F, Ruel M, Lafontaine ER, Ferraro P. Gabapentin does not reduce post-thoracotomy shoulder pain: A randomized, double-blind placebo-controlled study. Canadian Journal of Anaesthesia. 2008; 55(6): 337-343
191	Metry A, Ishak S, Khattab A. Does gabapentin have preemptive effects in women undergoing mastectomy? [Il gabapentin possiede un effetto pre-emptive in pazienti sottoposte a mastectomia?]. Acta Anaesth Italica. 2008;59(1):62–76
192	Mohammadi SS, Seyedi M. Comparing oral gabapentin versus clonidine as premedication on early postoperative pain, nausea and vomiting after general anesthesia. International Journal of Pharmacology. 2008; 4(2): 153-156
193	Mohammadi SS, Seyedi M. Effects of gabapentin on early postoperative pain, nausea and vomiting in laparoscopic surgery for assisted reproductive technologies. Pak J Biol Sci. 2008;11(14):1878–1880
194	Nissman SA, Tractenberg RE, Babbar-Goel A, Pasternak JF. Oral gabapentin for the treatment of postoperative pain after photorefractive keratectomy. Am J Ophthalmol. 2008; 145: 623–629
195	Rintala DH, Holmes SA, Courtade D, et al. Comparison of the effectiveness of amitriptyline and gabapentin on chronic neuropathic pain in persons with spinal cord injury.[Erratum appears in Arch Phys Med Rehabil. 2008;89(6):1206]. Archives of Physical Medicine & Rehabilitation. 2007;88(12):1547-1560
196	Sheen MJ, Ho ST, Lee CH, Tsung YC, Chang FL. Preoperative gabapentin prevents intrathecal morphine-induced pruritus after orthopedic surgery. Anesth Analg. 2008;106(6):1868–1872
197	Trevisan LA, Ralevski E, Keegan K, Oville A, Vuppalapati D, Gonzalez G, et al. Alcohol detoxification and relapse prevention using valproic acid versus gabapentin in alcohol-dependent patients. Addictive Disorders and Their Treatment. 2008;7:119-128
198	Verma A, Arya S, Sahu S, Lata S, Panday HD, Singh H. To evaluate the role of Gabapentin as Preemptive analgesic in patients undergoing Total abdominal hysterectomy in epidural anaesthesia. Indian J Anaesth. 2008;52:428–431
199	Xudong X. The efﬁcacy of gabapentin in the laparoscopic cholecystectomy. J Clin Anesthesiol. 2008;24:1083–10087
200	Yang QH, Wang YX, Mei D, Guo Q. Effect of gabapentin on primary trigeminal neuralgia. Pain Clin J. 2008;4:268–270
201	Zaccara G, Gangemi PF, Cincotta M 2008 Central nervous system adverse effects of new antiepileptic drugs. A meta-analysis of placebo-controlled studies. Seizure. 17:405-421
202	Zhu DP, Zhang YN, Xu PR. Randomized control trial of gabapentin and carbamazepine in the treatment of primary trigeminal neuralgia. West China Med J. 2008;23:790–792
203	Arora V, Yajnik S, Rastogi S, Bhandari R. Evaluation of oral gabapentin versus oral pregabalin in acute postoperative pain in surgeries under spinal anaesthesia. Indian Journal of Pain. 2009; 23: 401–406
204	Bashir F, Mohd K, Qazi S, Hashia AM. A randomized, double blind, placebo controlled study evaluating preventive role of gabapentin for PONV in patients undergoing laparascopic cholecystectomy. JK Science. 2009; 11: 190–4
205	Bashir F, Mohd K, Qazi S, Hashia AM. A randomized, double blind, placebo controlled study evaluating preventive role of gabapentin for PONV in patients undergoing laparoscopic cholecystectomy. JK Science. 2009;11:190–193
206	Biglia N, Sgandurra P, Peano E, et al. Nonhormonal treatment of hot flushes in breast cancer survivors: gabapentin vs. vitamin E. Climacteric. 2009;12:310–318
207	Chou R, Carson S, Chan BK. Gabapentin versus tricyclic antidepressants for diabetic neuropathy and post-herpetic neuralgia: discrepancies between direct and indirect meta-analyses of randomized controlled trials. J Gen Intern Med 2009;24:178–188
208	Clarke H, Pereira S, Kennedy D, Andrion J, Mitsakakis N, Gollish J, et al. Adding gabapentin to a multimodal regimen does not reduce acute pain, opioid consumption or chronic pain after total hip arthroplasty. Acta Anaesth Scand. 2009;53:1073-84
209	Clarke H, Pereira S, Kennedy D, et al. Adding gabapentin to a multimodal regimen does not reduce acute pain, opioid consumption or chronic pain after total hip arthroplasty. Acta Anaesthesiol Scand. 2009;53(8):1073–1083
210	Clarke H, Pereira S, Kennedy D, et al. Gabapentin decreases morphine consumption and improves functional recovery following total knee arthroplasty. Pain research & management. 2009; 14(3): 217-222
211	Clarke H, Pereira S, Kennedy D, Gilron I, Katz J, Gollish J, Kay J. Gabapentin decreases morphine consumption and improves functional recovery following total knee arthroplasty. Pain Res Manag. 2009; 14: 217–23
212	Ghafari MH, Akrami M, Nouralishahi B, et al. Preoperative gabapentin or clonidine decreases postoperative pain and morphine consumption after abdominal hysterectomy. Res J Biol Sci. 2009;4(4):458–463
213	Gibbons RD, Hur K, Brown CH, Mann JJ: Relationship between antiepileptic drugs and suicide attempts in patients with bipolar disorder. Arch Gen Psychiatry 2009;66:1354– 1360
214	Gilron I, Bailey JM, Tu D, Holden RR, Jackson AC, Houlden RL. Nortriptyline and gabapentin, alone and in combination for neuropathic pain: a double-blind, randomised controlled crossover trial. Lancet. 2009;374(9697):1252-1261
215	Gilron I, Orr E, Tu D, Mercer CD, Bond D. A randomized, double-blind, controlled trial of perioperative administration of gabapentin, meloxicam and their combination for spontaneous and movement-evoked pain aGer ambulatory laparoscopic cholecystectomy. Anesthesia and Analgesia. 2009;108(2):623-630
216	Grover VK, Mathew PJ, Yaddanapudi S, Sehgal S. A single dose of preoperative gabapentin for pain reduction and requirement of morphine after total mastectomy and axillary dissection: randomized placebocontrolled double-blind trial. J Postgrad Med. 2009;55(4):257–260
217	Heguo L, Haitao M, Jianhua C, et al. Antiemetic effect of gabapentin in patients undergoing laparoscopic cholecystectomy. China J Endosc. 2009;15:492–494
218	Ho TW, Backonja M, Ma J, Leibensperger H, Froman S, Polydefkis M. Efficient assessment of neuropathic pain drugs in patients with small fiber sensory neuropathies. Pain. 2009;14(1-2):19-24
219	Imani F, Entezary SR, Alebouyeh MR, Hassani V, Bazargani B. The effects of preemptive gabapentin on postoperative pain after thoracotomy. Pain Practice. 2009; 9: 145
220	Irving G, Jensen M, Cramer M, et al. Efficacy and tolerability of gastric-retentive gabapentin for the treatment of postherpetic neuralgia: results of a double-blind, randomized, placebo-controlled clinical trial. Clin J Pain. 2009; 25(3):185-192
221	Jeon EJ, Park YS, Park SS, Lee SK, Kim DH. The effectiveness of gabapentin on post-tonsillectomy pain control. European Archives of Oto-Rhino-Laryngology. 2009; 266(10): 1605-1609
222	Kang HS, Park HJ, Choi J, Park SJ, Lee S. The optimal preemptive dose of gabapentin following gynecologic surgery. Korean journal of anesthesiology. 2009; 56(3): 309-312
223	Kruszewski SP, Paczynski RP, Kahn DA. Gabapentin-induced delirium and dependence. J Psychiatr Pract. 2009;15(4):314–319
224	Mason, B. J., Light, J. M., Williams, L. D., & Drobes, D. J. Proof‐of‐concept human laboratory study for protracted abstinence in alcohol dependence: Effects of gabapentin. Addiction Biology. 2009;14(1):73–83
225	Mohammadi SS, Seyedi M. Comparing oral gabapentin versus clonidine as premedication on early postoperative pain, nausea and vomiting following general anesthesia. Saudi J Anaesth. 2009;3(1):25–28
226	Morrow JI, Hunt SJ, Russell AJ, Smithson WH, Parsons L, Robertson I et al. Folic acid use and major congenital malformations in offspring of women with epilepsy: a prospective study from the UK Epilepsy and Pregnancy Register. J Neurol Neurosurg Psychiatry. 2009;80(5):506-511
227	Myrick H, Malcolm R, Randall PK, et al. A double-blind trial of gabapentin versus lorazepam in the treatment of alcohol withdrawal. Alcohol Clin Exp Res. 2009; 33(9):1582-1588
228	Peterson BL. Prevalence of gabapentin in impaired driving cases in Washington State in 2003– 2007. Journal of analytical toxicology. 2009; 33:545–549
229	Sandercock D, Cramer M, Wu J, Chiang Y, Biton V, Heritier M. Gabapentin Extended Release for the treatment of painful diabetic peripheral neuropathy. Diabetes Care. 2009;32:e20
230	Sava M, Rusu N. Effects of gabapentin on haemodynamic response to laryngoscopy and tracheal intubation (Efectul gabapentinului asupra răspunsului hemodinamic la laringoscopie şi intubaţie orotraheală). J Rom Anest Terap Int. 2009;16:114–120
231	Sava M, Rusu N. Effects of gabapentin on preoperative anxiety and postoperative analgesia with morphine in rectocolic surgery. Romanian Journal of Anaesthesia and Intensive Care. 2009; 16: 10–16
232	Sekhavat L, Zare F, Mojibian M. The postoperative analgesic effects of low-dose gabapentin in patients undergoing abdominal hysterectomy. S Afr J Obstet Gynecol. 2009;15(1):37–40
233	Sen H, Sizlan A, Yanarates O, et al. A comparison of gabapentin and ketamine in acute and chronic pain after hysterectomy. Anesth Analg. 2009;109(5):1645–1650
234	Sen H, Sizlan A, Yanarates O, et al. The effects of gabapentin on acute and chronic pain after inguinal herniorrhaphy. Eur J Anaesthesiol. 2009;26(9):772–776
235	Sen H, Sizlan A, Yanarates O. A comparison of gabapentin and ketamine in acute and chronic pain after hysterectomy. Anesthesia and Analgesia. 2009; 109: 1645–1650
236	Sousa CF, Alves Neto O. O uso pre-operat orio de gabapenti- na diminui a dor pos-operat oria em pacientes submetidos _x0004_a colecistectomia convencional. Revista Dor. 2009; 10: 246–249
237	Ture H, Sayin M, Karlikaya G, Bingol CA, Aykac B, Ture U. The analgesic effect of gabapentin as a prophylactic anticonvulsant drug on postcraniotomy pain: a prospective randomized study. Anesthesia and Analgesia. 2009; 109: 1625–1631
238	Wiffen PJ, McQuay HJ, Edwards JE, et al. Gabapentin for acute and chronic pain. In: The Cochrane Library, Issue 4, 2009. Chichester, UK: John Wiley & Sons, Ltd
239	Xie HQ, "Clinical application of gabapentin in the treatment of neuralgia afer herpes zoster," China Foreign Medical Treatment. 2009;28(31):82-83
240	Xuliang W, Xiaoning Y, Ling Q. Application of preemptive analgesia of gabapentin in laparoscopic cholecystectomy. J Southeast China Natl Defence Med Sci. 2009;11:50–52
241	Yuan C, Yuanchang X. Effect of gabapentin on postoperative pain during anaesthetic period of laparoscopic cholecystectomy. Acad J Second Mil Med Univ. 2009;30:972–974
242	A study of lidocaine patch 5% alone, gabapentin alone, and lidocaine patch 5% and gabapentin in combination for the relief of pain in patients with diverse peripheral neuropathic pain conditions. clinicaltrials.gov/ct2/show/NCT00904202
243	Abdelmageed W, Abdelrazik S, Nassar A, Abdelkawi M. Analgesic effects of gabapentine in tonsillectomy. Egyptian Journal of Hospital Medicine. 2010; 38: 51–58
244	Aguirre W, Chedraui P, Mendoza J, Ruilova I. Gabapentin vs. low-dose transdermal estradiol for treating post-menopausal women with moderate to very severe hot flushes. Gynecol Endocrinol. 2010;26:333–338
245	Amr YM, Yousef AA. Evaluation of efficacy of the perioperative administration of Venlafaxine or gabapentin on acute and chronic postmastectomy pain. Clin J Pain. 2010;26(5):381–385
246	Andersohn F, Schade R, Willich SN, Garbe E: Use of antiepileptic drugs in epilepsy and the risk of self-harm or suicidal behavior. Neurology. 2010;75:335–340
247	Arai Y-CP, Matsubara T, Shimo K, et al. Low-dose gabapentin as useful adjuvant to opioids for neuropathic cancer pain when combined with low-dose imipramine. Journal of Anesthesia. 2010;24(3):407-410
248	Arana A, Wentworth CE, Ayuso-Mateos JL, Arellano FM: Suicide-related events in patients treated with antiepileptic drugs. N Engl J Med. 2010;363:542–551
249	Bang SR, Yu SK, Kim TH. Can gabapentin help reduce postoperative pain in arthroscopic rotator cuff repair? A prospective, randomized, double-blind study. Arthroscopy. 2010;26(9 Suppl):S106–S111
250	Bordeleau L, Pritchard KI, Loprinzi CL, Ennis M, Jugovic O, Warr D, Haq R, Goodwin PJ. Multicenter, randomized, cross-over clinical trial of venlafaxine versus gabapentin for the management of hot flashes in breast cancer survivors. J Clin Oncol. 2010;28(35):5147–5152
251	Butt A, Mohammad K, M Ommid, M Ahmad, N Jehan, S Qazi. A randomized double blind placebo controlled study of prophylactic gabapentin for prevention of postoperative pain and morphine consumption in patients undergoing mastectomy. The Int J Anesth. 2010;30:1-7
252	Chourishi, A., Raichandani, O., Chandraker, S., & Chourishi, S. J. I. A comparative study of efficacy and tolerability of lorazepam and gabapentin in the treatment of alcohol withdrawal syndrome. International Journal of Pharmaceutical Sciences Review and Research. 2010;3(2): 80–84
253	Chowdhury L, Chakraborty S, Chakrabarti J, et al. Analgesic effect of low dose gabapentin in day-case gynaecological surgery under general anaesthesia. J Indian Med Assoc. 2010;108(11):734–771
254	Clarke H, Kay J, Mitsakakis N, Katz J. Acute pain after total hip arthroplasty does not predict the development of chronic postsurgical pain 6 months later. Journal of Anesthesia. 2010; 24: 537–543
255	Clarke H, Kay J, Orser BA, Gollish J, Mitsakakis N, Katz J. Gabapentin does not reduce preoperative anxiety when given prior to total hip arthroplasty. Pain Medicine. 2010; 11: 966–971
256	Doha NM, Rady A, El Azab SR. Preoperative use of gabapentin decreases the anesthetic and analgesic requirements in patients undergoing radical mastectomy. Eg J Anaesth. 2010;26(4):287–291
257	Erten EE, Bilgen FB, Cekmen N, Ozhan M € O, Orhan ME, Kurt E. The analgesic effect of different doses of preemptive gabapentin preoperatively on patients undergoing elective laminectomy during postoperative period. Anestezi Dergisi. 2010; 18: 99–105
258	Gibbons RD, Hur K, Brown CH, Mann JJ: Gabapentin and suicide attempts. Pharmacoepidemiol Drug Saf. 2010;19:1241–1247
259	Gu WX, Chen H, Ye XR, Zhu J, Chen XH. Contrast study on treatment of primary trigeminal neuralgia with gabapentin. Mod Diagn Treat. 2010;21:8–10
260	Guo YP, Chen HQ, Xiao TQ, Zhu J, Yi L, Nie H. Clinical observation of gabapentin combined with nerve block in the treatment of trigeminal neuralgia. Neurology Medical Association of Guizhou province, the eighth annual Conference. China’s Guizhou anshun. 2010: 2
261	Huang LF, Shi JJ, Wu HF, Lin SQ, Dai SB. Carbamazepine combined Gabapentin in the treatment of primary trigeminal neuralgia. Chin J Prim Med Pharm. 2010;17:30023003
262	Kagan R, Sathyanarayana RM, Sweeney M, Pratt J, Zheng Y. The effect of outliers on hot flash frequency in the breeze 1 study of gabapentin-ER for the non-hormonal treatment of vasomotor symptoms (S14). Menopause (New York, NY). 2010;17:1219–1220
263	Kazak Z, Meltem Mortimer N, Sekerci S. Single dose of preoperative analgesia with gabapentin (600 mg) is safe and effective in monitored anesthesia care for nasal surgery. Eur Arch Otorhinolaryngol. 2010;267(5):731–736
264	Khademi S, Ghaffarpasand F, Heiran HR, Asefi A. Effects of preoperative gabapentin on postoperative nausea and vomiting after open cholecystectomy: a prospective randomized double-blind placebocontrolled study. Med Princ Pract. 2010;19(1):57–60
265	Mawer G, Briggs M, Baker GA, Bromley R, Coyle H, Eatock J et al. Pregnancy with epilepsy: obstetric and neonatal outcome of a controlled study. Seizure. 2010;19(2):112-119
266	Menda F, Köner O, Sayın M, Ergenog˘lu M, Küçükaksu S, Aykaç B. Effects of single-dose gabapentin on postoperative pain and morphine consumption after cardiac surgery. J Cardiothorac Vasc Anesth. 2010;24(5):808–813
267	Miskov S, Juraski RG, Fucic A, Ivicevic Bakulic T, Mikula I, Cvitanovic Sojat L et al. Croatian Pregnant Women with Epilepsy and Effects of Antiepileptic Drugs Exposure in their Offspring - seven years of prospective surveillance. In: American Epilepsy Society. Texas. 2010
268	Olesen JB, Hansen PR, Erdal J, Abildstrom SZ, Weeke P, Fosbol EL, Gislason GH: Antiepileptic drugs and risk of suicide: a nationwide study. Pharmacoepidemiol Drug Saf. 2010;19:518–524
269	Parikh HG, Dash SK, Upasani CB. Study of the effect of oral gabapentin used as preemptive analgesia to attenuate post-operative pain in patients undergoing abdominal surgery under general anesthesia. Saudi J Anaesth. 2010;4(3):137–141
270	Radwan K, Youssef M, El-Tawdy A, Zeidan M, Kamal N. Melatonin versus gabapentin. A comparative study as preemptive medications. Internet. Journal of Anesthesiology. 2010; 23: 1
271	Raghove P, Jaiswal R, Singh K. Evaluating the effect of preoperative oral gabapentin on postoperative pain in patients receiving spinal anaesthesia for lower limb surgery. Southern African Journal of Anaesthesia and Analgesia. 2010; 16(6): 9-12
272	Rapchuk IL, O’Connell L, Liessmann CD, Cornelissen HR, Fraser JF. Effect of gabapentin on pain after cardiac surgery: a randomised, double-blind, placebo-controlled trial. Anaesth Intensive Care. 2010;38(3):445–451
273	Rusy LM, Hainsworth KR, Nelson TJ, et al. Gabapentin use in pediatric spinal fusion patients: a randomized, double-blind, controlled trial. Anesth Analg. 2010;110:1393–1398
274	Srivastava U, Kumar A, Saxena S, Mishra AR, Saraswat N, Mishra S. Effect of preoperative gabapentin on postoperative pain and tramadol consumption after minilap open cholecystectomy: a randomized double-blind, placebo-controlled trial. Eur J Anaesthesiol. 2010;27(4):331–335
275	Syal K, Goma M, Dogra RK, Ohri A, Gupta AK, Goel A. “Protective Premedication”: A Comparative Study of Acetaminophen, Gabapentin and Combination of Acetaminophen with Gabapentin for PostOperative Analgesia. J Anaesth Clin Pharmacol. 2010;26(4):531–536
276	Tirault M, Foucan L, Debaene B, et al. Gabapentin premedication: assessment of preoperative anxiolysis and postoperative patient satisfaction. Acta Anaesthesiol Belg. 2010;61(4):203–209
277	Vajda FJ, Graham JE, Hitchcock AA, O'Brien TJ, Lander CM, Eadie MJ. Is lamotrigine a significant human teratogen? Observations from the Australian Pregnancy Register. Seizure. 2010;19(9):558-561
278	Vajda FJ, Hitchcock AA, Graham J, O'Brien TJ, Lander CM, Eadie MJ. The teratogenic risk of antiepileptic drug polytherapy. Epilepsia. 2010;51(5):805-810
279	Van Lieshout RJ, MacQueen GM: Efficacy and acceptability of mood stabilisers in the treatment of acute bipolar depression: systematic review. Br J Psychiatry. 2010;196:266– 273
280	Wallace MS, Irving G, Cowles VE. Gabapentin extended-release tablets for the treatment of patients with postherpetic neuralgia: a randomized, double-blind, placebo-controlled, multicentre study. Clin Drug Investig. 2010;30(11):765-776
281	A Phase II, Double-Blind, Randomized, Placebo-Controlled Noninferiority Trial of EpiCept™ NP-1 Topical Cream (2% Ketamine / 4% Amitriptyline) vs. Oral Gabapentin in Postherpetic Neuralgia (PHN). www.clinicaltrials.gov. [NCT: NCT00475904]
282	Amin SM, Amr YM. Comparison between preemptive gabapentin and paracetamol for pain control after adenotonsillectomy in children. Anesth Essays Res. 2011;5:167–171
283	Backonja MM, Canafax DM, and Cundy KC. Efficacy of Gabapentin Enacarbil vs Placebo in Patients with Postherpetic Neuralgia and a Pharmacokinetic Comparison with Oral Gabapentin. Pain Medicine. 2011;12(7):1098–1108
284	Baron M, Cowles VE, Utian W, Koltun W, Sathyanarayana RM, Sweeney M. Efficacy of gabapentin extended-release (G-ER) on vasomotor symptoms in post-menopausal women in breeze 2 study(P76). Menopause (New York, NY). 2011;18:1369–1370
285	Cipriani A, Barbui C, Salanti G, Rendell J, Brown R, Stockton S, Purgato M, Spineli LM, Goodwin GM, Geddes JR. Comparative efficacy and acceptability of antimanic drugs in acute mania: A multiple-treatments meta-analysis. The Lancet. 2011;378:1306-1315
286	Costa J, Fareleira F, Ascena̧ão R, Borges M, Sampaio C, Vaz-Carneiro A. Clinical comparability of the new antiepileptic drugs in refractory partial epilepsy: A systematic review and meta-analysis. Epilepsia. 2011;52:1280-1291
287	Ghai A, Gupta M, Hooda S, Singla D, Wadhera R. A randomized controlled trial to compare pregabalin with gabapentin for postoperative pain in abdominal hysterectomy. Saudi J Anaesth. 2011;5(3):252–257
288	Guo YP, Kan HQ. Clinical observation of gabapentin combined with nerve block in the treatment of trigeminal neuralgia. Chin J Pain Med. 2011;17:380–381
289	Holmes LB, Mittendorf R, Shen A, Smith CR, Hernandez-Diaz S. Fetal Effects of Anticonvulsant Polytherapies. Archives of Neurology. 2011;68(10):1275-1281
290	Hui AC, Wong SM, Leung HW, et al. Gabapentin for the treatment of carpal tunnel syndrome: a randomized controlled trial. Eur J Neurol. 2011;18(5):726-730
291	Khahi MP, Yaghooti AA, Marashi SH, Nadjafi A. Effect of pre-emptive gabapentin on postoperative pain following lower extremity orthopaedic surgery under spinal anaesthesia. Singapore medical journal. 2011; 52(12): 879-882
292	Khan ZH, Rahimi M, Makarem J, Khan RH. Optimal dose of preincision/post-incision gabapentin for pain relief following lumbar laminectomy: a randomized study. Acta Anaesthesiol Scand. 2011;55(3):306–312
293	Kuhnle MD, Ryan DS, Coe CD, et al. Oral gabapentin for photorefractive keratectomy pain. J Cataract Refract Surg. 2011;37(2): 364–369
294	Lee DO, Ziman RB, Perkins AT, et al. A randomized, double-blind, placebo-controlled study to assess the efficacy and tolerability of gabapentin enacarbil in subjects with restless legs syndrome. J Clin Sleep Med. 2011;7(3):282-292
295	Lichtinger A, Purcell TL, Schanzlin DJ, Chayet AS. Gabapentin for postoperative pain after photorefractive keratectomy: a prospective, randomized, double-blind, placebo-controlled trial. J Refract Surg. 2011;27(8):613–617
296	Middleton O. Suicide by gabapentin overdose. J Forensic Sci. 2011;56(5):1373–1375
297	Molgaard-Nielsen D, Hviid A. Newer-generation antiepileptic drugs and the risk of major birth defects. JAMA. 2011;305(19):1996-2002
298	Moore A, Costello J, Wieczorek P, Shah V, Taddio A, Carvalho JC. Gabapentin improves postcesarean delivery pain management: a randomized, placebo-controlled trial. Anesth Analg. 2011;112(1):167–173
299	Ozgencil E, Yalcin S, Tuna H, Yorukoglu D, Kecik Y. Perioperative administration of gabapentin 1,200 mg day(−1) and pregabalin 300 mg day(−1) for pain following lumbar laminectomy and discectomy: a randomised, double-blinded, placebo-controlled study. Singap Med J. 2011;52(12):883–889
300	Panah Khahi M, Yaghooti AA, Marashi SH, Nadjafi A. Effect of preemptive gabapentin on postoperative pain following lower extremity orthopaedic surgery under spinal anaesthesia. Singapore Med J. 2011;52(12):879–882
301	Rosa AR, Fountoulakis K, Siamouli M, Gonda X, Vieta E. Is Anticonvulsant Treatment of Mania a Class Effect? Data from Randomized Clinical Trials. CNS Neuroscience and Therapeutics. 2011;17:167-177
302	Schifano F, D’Offizi S, Piccione M, Corazza O, Deluca P, Davey Z, et al. Is there a recreational misuse potential for pregabalin? Analysis of anecdotal online reports in comparison with related gabapentin and clonazepam data. Psychother Psychosom. 2011;80(2):118–122
303	Soltanzadeh M, Ebad A, Pipelzadeh MR, et al. Gabapentin may relieve postcoronary artery bypass graft pain: a double blind randomized clinical trial. Iran Cardiovasc Res J. 2011;5(3):79–82
304	Spence D, Goff J, Mohan E, Bowen K, Osborne L, Maye J. Perioperative administration of gabapentin for shoulder arthroscopy: a prospective, randomized, double-blind, placebo-controlled study. AANA J. 2011;79(4 Suppl):S43–S50
305	Ucak A, Onan B, Sen H, Selcuk I, Turan A, Yilmaz AT. The effects of gabapentin on acute and chronic postoperative pain after coronary artery bypass graft surgery. J Cardiothorac Vasc Anesth. 2011;25(5): 824–829
306	Vahedi P, Shimia M, Aghamohammadi D, et al. Does preemptive gabapentin reduce morphine consumption and remaining leg pain after lumbar discectomy? A randomized double-blind, placebo-controlled clinical trial. Neurosurgery Quarterly. 2011; 21(2): 114-120
307	Waikakul W, Chalachewa T, Tantisirin N, Suranutkarin PE, Saengpetch N. Combination of gabapentin and celecoxib for analgesia after major orthopedic surgery: a randomized, controlled trial. Asian Biomed. 2011; 5(1): 101–110
308	Wu X, Ning QM, Yan XF. Effects of gabapentin on plasma substance P and b-endorphin of patients with trigeminal neuralgia. Chin J Pain Med. 2011;17:663–665
309	Zaldivar Ramirez FR. Eficacia de uso de la gabapentina en el control del dolor, nausea y vomito en el postoperatorio de la funduplicatura laparoscopica tipo nissen. (Doctoral dissertation 2011). http://www.repositoriodigital.ipn.mx/handle/123456789/12298
310	Adam F, Bordenave L, Sessler DI, Chauvin M. Effects of a single 1200-mg preoperative dose of gabapentin on anxiety and memory. Annales Francaises d Anesthesie et de Reanimation. 2012; 31: e223–227
311	Ajori L, Nazari L, Mazloomfard MM, Amiri Z. Effects of gabapentin on postoperative pain, nausea and vomiting after abdominal hysterectomy: a double blind randomized clinical trial. Archives of Gynecology and Obstetrics. 2012; 285: 677–682
312	Bakry AEAE, Marey H. The effect of gabapentin premedication on pain and anxiety during cataract surgery under peribulbar block. Eg J Anaesth. 2012;28(1):43–47
313	Bala I, Bharti N, Chaubey VK, Mandal AK. Efficacy of gabapentin for prevention of postoperative catheter-related bladder discomfort in patients undergoing transurethral resection of bladder tumor. Urology. 2012; 79(4): 853-7
314	Behdad S, Ayatollahi V, Bafghi AT, Tezerjani MD, Abrishamkar M. Effect of gabapentin on postoperative pain and operation complications: A randomized placebo controlled trial. West Indian Med J. 2012; 61: 128–34
315	Behdad S, Ayatollahi V, Bafghi AT, Tezerjani MD, Abrishamkar M. Effect of gabapentin on postoperative pain and operation complications: a randomized placebo controlled trial. West Indian Med J. 2012;61(2):128–133
316	Brindley GW. Pain control with total knee replacement (l12-078). 2012. https://clinicaltrials.gov/ct2/show/NCT01680549
317	Chiravanich W, Oofuvong M, Kovitwanawong N. Single dose of gabapentin for prophylaxis intrathecal morphine-induced pruritus in orthopedic surgery: A randomized controlled trial. Journal of the Medical Association of Thailand. 2012; 95(2): 186-190
318	Chiu TW, Leung CC, Lau EY, Burd A. Analgesic effects of preoperative gabapentin after tongue reconstruction with the anterolateral thigh flap. Hong Kong Med J. 2012; 18: 30–34
319	Cowles VE, Gordi T, Hou SY. Steady-state pharmacokinetics of gabapentin after administration of a novel gastroretentive extendedrelease formulation in postmenopausal women with vasomotor symptoms. Clin Drug Invest. 2012;32:593–601
320	Deniz MN, Sertoz N, Erhan E, Ugur G. Effects of preoperative gabapentin on postoperative pain after radical retropubic prostatectomy. J Int Med Res. 2012;40(6):2362–2369
321	Devi P, Madhu K, Ganapathy B, et al. Evaluation of efficacy and safety of gabapentin, duloxetine, and pregabalin in patients with painful diabetic peripheral neuropathy. Indian J Pharmacol. 2012;44(1):51-56
322	El Bakry AEA, Marey H. The effect of gabapentin premedication on pain and anxiety during cataract surgery under peribulbar block. Egyptian Journal of Anaesthesia. 2012; 28(1): 43-47
323	Foroozanfard F, Fazel MR, Moraveji AR, Gha M, Abolhasani A. The gabapentin effect on pain morphin consumption after total abdominal hysterectomy. Journal of Zanjan University of Medical Sciences and Health Services. 2012; 20(78): 79-89
324	Fountoulakis KN, Gonda X, Samara M, Siapera M, Karavelas V, Ristic DI, Iacovides A: Antiepileptic drugs and suicidality. J Clin Psychopharmacol. 2012;26:1401–1407
325	Ghai A, Gupta M, Rana N, Wadhera R. The effect of pregabalin and gabapentin on preoperative anxiety and sedation: A double blind study. Anaesthesia, Pain and Intensive Care. 2012; 16(3): 257-261
326	Hernandez-Diaz S, Smith CR, Shen A, Mittendorf R, Hauser WA, Yerby M et al. Comparative safety of antiepileptic drugs during pregnancy. Neurology. 2012;78(21):1692-1699
327	Huang KW, Sun GY, Chen JX. Controlled trial of gabapentin and carbamazepine in the treatment of primary trigeminal neuralgia. Chin J Pract Nerv Dis. 2012;15:33–35
328	Kelle B, Yavuz F, Yasar E, et al. The efficacy of gabapentin and pregabalin in the treatment of neuropathic pain due to peripheral nerve injury. J Musculoskelet Pain. 2012;20(4):300-305
329	Khahi MP, Marashi S, Khajavi MR, Najafi A, Yaghooti A, Imani F. Postoperative gabapentin to prevent postoperative pain: A randomized clinical trial. Anesth. 2012; 2(2): 77-80
330	Kinney MA, Mantilla CB, Carns PE, et al. Preoperative gabapentin for acute post-thoracotomy analgesia: a randomized, double-blinded, active placebo-controlled study. Pain Pract. 2012;12(3):175–183
331	Marashi SM, Morabi AA. The effect of pre-operative oral clonidine or gabapentin on post-operative pain intensity, morphine consumption and post-operative nausea and vomiting in patients who undergone thyroidectomy: a double-blind placebo-control study. J Anesth Clin Res. 2012;3(4):2–4
332	Mawhinney E, Campbell J, Craig J, et al. Valproate and the risk for congenital malformations: Is formulation and dosage regime important?. Seizure. 2012;21:215-218
333	Mishra S, Bhatnagar S, Goyal GN, Rana SP, Upadhya SP. A comparative e?icacy of amitriptyline, gabapentin, and pregabalin in neuropathic cancer pain: a prospective randomized double-blind placebo-controlled study. American Journal of Hospice and Palliative Care. 2012;29(3):177-182
334	Mogadam AY, Fazel MR, Parviz S. Comparison of analgesic effect between gabapentin and diclofenac on post-operative pain in patients undergoing tonsillectomy. Archives of Trauma Research 2012; 1: 108–11
335	Mohammed MH, Fahmy AM, Hakim KYK. Preoperative gabapentin augments intraoperative hypotension and reduces postoperative opioid requirements with functional endoscopic sinus surgery. Eg J Anaesth. 2012;28(3):189–192
336	Neogi M, Basak S, Ghosh D, Mukherjee S, Dawn S, Bhattacharjee DP. A randomized double-blind placebo-controlled clinical study on the effects of gabapentin premedication on hemodynamic stability during laparoscopic cholecystectomy. J Anaesthesiol Clin Pharmacol. 2012;28(4):456–459
337	Ozcan B, Turgut N, Altan A, Ali A, Kaya M. Preemptive gabapentin in patients undergoing surgery for supratentorial tumour. Med J Okmeydanı Training Res Hosp. 2012;28(3):126–133
338	Pakravan M, Roshani M, Yazdani S, Faramazi A, Yaseri M. Pregabalin and gabapentin for post-photorefractive keratectomy pain: a randomized controlled trial. Eur J Ophthalmol. 2012;22(Suppl 7):S106–S113
339	Panah Khahi M, Marashi SH, Khajavi MR, et al. Post-incisional gabapentin: is that an effective postoperative analgesic? Pain Practice. 2012; 12: 137
340	Pandey CK, Tripathi M, Joshi G, Karna ST, Singh N, Singh PK. Prophylactic use of gabapentin for prevention of succinylcholine-induced fasciculation and myalgia: A randomized, double-blinded, placebo-controlled study. Journal of postgraduate medicine. 2012; 58(1): 19-22
341	Pinto RZ, Maher CG, Ferreira ML, Ferreira PH, Hancock M, Oliveira VC, McLachlan AJ, Koes B. Drugs for relief of pain in patients with sciatica: systematic review and meta-analysis. BMJ (Clinical research ed). 2012; 344
342	Pugh MJV, Copeland LA, Zeber JE, Wang C, Amuan ME, Mortensen EM, Tabares JV, Van Cott AC, Cooper TL, Cramer JA: Antiepileptic drug monotherapy exposure and suiciderelated behavior in older veterans. J Am Geriatr Soc. 2012;60:2042–2047
343	Rimaz S, Alavi CE, Sedighinejad A, Tolouie M, Kavoosi S, Koochakinejad L. Effect of gabapentin on morphine consumption and pain after surgical debridement of burn wounds: a double-blind randomized clinical trial study. Arch Trauma Res. 2012;1(1):38–43
344	Rodgers SB. Oral gabapentin versus placebo for treatment of postoperative pain following photorefractive keratectomy. 2012. https://clinicaltrials.gov/ct2/show/NCT00793910
345	Ryan NM, Birring SS, Gibson PG. Gabapentin for refractory chronic cough: a randomised, double-blind, placebo-controlled trial. Lancet. 2012;380(9853):1583-1589
346	Sandercock D, Cramer M, Biton V, Cowles VE. A gastroretentive gabapentin formulation for the treatment of painful diabetic peripheral neuropathy: Efficacy and tolerability in a double-blind, randomized, controlled clinical trial. Diabetes Res Clin Pract. 2012; 97(3):438-445
347	Short J, Downey K, Bernstein P, Shah V, Carvalho JC. A single preoperative dose of gabapentin does not improve postcesarean delivery pain management: a randomized, double-blind, placebo-controlled dose-finding trial. Anesth Analg. 2012;115(6):1336–1342
348	Smith BH, Higgins C, Baldacchino A, Kidd B, Bannister J. Substance misuse of gabapentin. Br J Gen Pract. 2012;62(601):406–407
349	Soroush A, Masoomi H, Khorgami Z, Mojtaba Marashi S, Mofid R. Effect of prophylactic gabapentin on postoperative nausea and vomiting after laparoscopic cholecystectomy: a randomized controlled trial. Journal of Minimally Invasive Surgical Sciences. 2012; 1: 17–20
350	Vajda FJ, Graham J, Roten A, Lander CM, O'Brien TJ, Eadie M. Teratogenicity of the newer antiepileptic drugs--the Australian experience. J Clin Neurosci. 2012;19(1):57-59
351	Vajda FJ, Horgan D, Hollingworth S, Graham J, Hitchcock AA, Roten A et al. The prescribing of antiepileptic drugs for pregnant Australian women. Aust N Z J Obstet Gynaecol. 2012;52(1):49-53
352	Zhao XL, Xu YG, Song WG, Fu ZJ. Clinical use of antiepileptic drugs in the management of chronic pain. Chin J Pain Med. 2012;18:73–77
353	Allameh Z, Rouholamin S, Valaie S. Comparison of gabapentin with estrogen for treatment of hot flashes in post-menopausal women. J Res Pharm Pract. 2013;2:64–69
354	Azemati S, Dokouhaki AG, Talei A, Khademi S, Moin-Vaziri N. Evaluation of the effect of a preoperative single dose of Gabapentin on emergence agitation in patients undergoing breast cancer surgery. Middle East J Cancer. 2013;4:145–151
355	Bharti N, Bala I, Narayan V, Singh G. Effect of gabapentin pretreatment on propofol consumption, hemodynamic variables, and postoperative pain relief in breast cancer surgery. Acta Anaesthesiol Taiwan. 2013; 51: 10–4
356	Bharti N, Bala I, Narayan V, Singh G. Effect of gabapentin pretreatment on propofol consumption, hemodynamic variables, and postoperative pain relief in breast cancer surgery. Acta Anaesthesiol Taiwan. 2013;51(1):10–13
357	Campbell E, Devenney E, Morrow J, Russell A, Smithson WH, Parsons L et al. Recurrence risk of congenital malformations in infants exposed to antiepileptic drugs in utero. Epilepsia. 2013;54(1):165-171
358	Celebi T, Kocamanoğlu I, Üstün YB, Sahinglu H. The effects of preemptive ketamine and gabapentin on volatile agent consumption, postoperative analgesic requirements and chronic pain [Preemptif uygulanan ketamin ve gabapentinin volatil ajan tüketimine, postoperatif analjezi gereksinimine ve kronik agriya etkileri]. Turk J Anaesth Reanim. 2013;41(2):38–43
359	Clarke H, Kirkham KR, Orser BA, et al. Gabapentin reduces preoperative anxiety and pain catastrophizing in highly anxious patients prior to major surgery: a blinded randomized placebo-controlled trial. Can J Anaesth. 2013;60(5):432–443
360	Frouzanfard F, Fazel MR, Abolhasani A, Fakharian E, Mousavi G, Moravveji A. Effects of gabapentin on pain and opioid consumption after abdominal hysterectomy. Pain Res Manag. 2013;18(2):94–96
361	Fujji H, Goel A, Bernard N, Pistelli A, Yates L, Stephens S, Han J, Matsui D, Etwell F, Einarson T, Koren G, Einarson A. Pregnancy outcomes following gabapentin use: results of a prospective comparative cohort study. Neurology. 2013;80(1):1565-1570
362	Inoue Y, Hirata K, Uchimura N, et al. Gabapentin enacarbil in Japanese patients with restless legs syndrome: a 12-week, randomized, double-blind, placebo-controlled, parallel-group study. Curr Med Res Opin. 2013;29(1):13-21
363	Jahromi HE, Gholami M, Rezaei F. A randomized doubleblinded placebo controlled study of four interventions for the prevention of postoperative nausea and vomiting in maxillofacial trauma surgery. J Craniofac Surg. 2013;24:e623–627
364	Kallen B, Borg N, Reis M. The use of central nervous system active drugs during pregnancy. Pharmaceuticals (Basel). 2013;6(10):1221-1286
365	Kavitha J, Parida S, Kundra P, Srinivasan R. Oral gabapentin premedication for elderly patients undergoing intraocular surgery. Br J Ophthalmol. 2013;97(7):900–904
366	Khan MA, Siddiqi KJ, Aqeel M. Effect of gabapentin on opioid requirements in patients undergoing total abdominal hysterectomy. Anaesth Pain Intensive Care. 2013;17(2):131–135
367	Khezri MB, Oladi MR, Atlasbaf A. Effect of melatonin and gabapentin on anxiety and pain associated with retrobulbar eye block for cataract surgery: a randomized double-blind study. Indian J Pharmacol. 2013;45(6):581–586
368	Kumar A. Effect of single dose gabapentin on postoperative pain and opioid consumption following total abdominal hysterectomy: a Dose Finding Study. International Conference on Surgery and Anesthesia Atlanta, USA. Surgery Curr Res. 2013;3(4):80
369	Lee JH, Lee HK, Chun NH, So Y, Lim CY. The prophylactic effects of gabapentin on postoperative sore throat after thyroid surgery. Korean journal of anesthesiology. 2013; 64(2): 138-142
370	Lu YQ. Clinical observation of gabapentin in the treatment of primary trigeminal neuralgia. Mod Diagn Treat. 2013;24:1114–1115
371	Maclaughlan David S, Salzillo S, Bowe P, Scuncio S, Malit B, Raker C, Gass JS, Granai CO, Dizon DS. Randomised controlled trial comparing hypnotherapy versus gabapentin for the treatment of hot flashes in breast cancer survivors: a pilot study. BMJ Open. 2013; 3(9):e003138
372	Maleh PA, Alijanpour E, Nickbakhsh N, Modarress R, Naghshineh A, Esmaeili M. Effects of Gabapentin on postoperative pain following laparoscopic Cholecystectomy. J Mazand Univ Med Sci. 2013;23(103):28-31
373	Mardani-Kivi M, Mobarakeh MK, Keyhani S, Motlagh KH, Ekhtiari KS. Is gabapentin effective on pain management after arthroscopic anterior cruciate ligament reconstruction? A triple blinded randomized controlled trial. Arch Bone Jt Surg. 2013;1(1):18–22
374	Mawhinney E, Craig J, Morrow J, Russell A, Smithson WH, Parsons L et al. Levetiracetam in pregnancy: results from the UK and Ireland epilepsy and pregnancy registers. Neurology. 2013;80(4):400-405
375	Misra S, Parthasarathi G, Vilanilam GC. The effect of gabapentin premedication on postoperative nausea, vomiting, and pain in patients on preoperative dexamethasone undergoing craniotomy for intracranial tumors. J Neurosurg Anesthesiol. 2013;25(4):386–391
376	Pathak L, Chaturvedi AS. Effect of gabapentin premedication on preoperative anxiety and postoperative pain. Health Renaissance. 2013;11(3):254–259
377	Paul JE, Nantha-Aree M, Buckley N, et al. Gabapentin does not improve multimodal analgesia outcomes for total knee arthroplasty: a randomized controlled trial. Can J Anaesth. 2013;60(5):423–431
378	Qu PS, Wan HF, Wang Z, Yu JM, Tao F. Randomized control trial of gabapentin and carbamazepine in the treatment of recurrent trigeminal neuralgia. Chin Gen Pract. 2013;16:2444–2446
379	Rauck R, Coffey RJ, Schultz DM, Wallace MS, Webster LR, McCarville SE, et al. Intrathecal gabapentin to treat chronic intractable noncancer pain. Anesthesiology. 2013;119(3):675-686
380	Saadati N, Mohammadjafari R, Natanj S, Abedi P. The effect of gabapentin on intensity and duration of hot flashes in postmenopausal women: a randomized controlled trial. Global J Health Sci. 2013;5:126–130
381	Saeed MH, Krikor AW, Yaquob ZA, et al. Preoperative gabapentin in laparoscopic cholecystectomy. Bas J Surg. 2013;19(1):24–29
382	Sang CN, Sathyanarayana R, Sweeney M. Gastroretentive gabapentin (G-GR) formulation reduces intensity of pain associated with postherpetic neuralgia (PHN). Clin J Pain. 2013;29(4),281-288
383	Schauer SG, Varney SM. Gabapentin overdose in a military beneficiary. Mil Med. 2013;178(1):e133–135
384	Semira A, Zaffar T, Vishal R, Bashir A, Kour K. A prospective, randomized, placebo-controlled, trial comparing the effectiveness of gabapentin, ondansetron & dexamethasone in prevention of nausea & vomiting after laparoscopic cholecystectomy. JK Sci. 2013;15:117–121
385	Silberstein S, Goode-Sellers S, Twomey C, Saiers J, Ascher J. Randomized, double-blind, placebo-controlled, phase II trial of gabapentin enacarbil for migraine prophylaxis. Cephalalgia. 2013;33(2):101–111
386	Stock CJ, Carpenter L, Ying J, et al. Gabapentin versus chlordiazepoxide for outpatient alcohol detoxification treatment. Ann Pharmacother. 2013;47(7-8):961-969
387	Vajda F, O'Brien T, Graham J, Lander C, Eadie M. Dose dependence of fetal malformations associated with valproate. Neurology. 2013;81:999-1003
388	Vajda F, O'Brien T, Lander C, Graham J, Roten A, Eadie M. Teratogenesis in repeated pregnancies in antiepileptic drugtreated women. Epilepsia. 2013c;54(1):181-186
389	Vajda FJ, O'Brien TJ, Graham J, Lander CM, Eadie MJ. Associations between particular types of fetal malformation and antiepileptic drug exposure in utero. Acta Neurol Scand. 2013;128(4):228-234
390	Vajda FJ, O'Brien TJ, Graham JE, Lander CM, Eadie MJ. Dose dependence of fetal malformations associated with valproate. Neurology. 2013;81(11):999-1003
391	Wang S. Gabapentin in treatment of primary trigeminal neuralgia with clinical analysis of 100 cases. China Health Care Nutr. 2013;23:7549–7550
392	Zhang L, Rainka M, Freeman R, et al. A randomized, double-blind, placebo-controlled trial to assess the efficacy and safety of gabapentin enacarbil in subjects with neuropathic pain associated with postherpetic neuralgia (PXN110748). J Pain. 2013;14(6):590-603
393	Amin SM. Evaluation of gabapentin and dexamethasone alone or in combination for pain control after adenotonsillectomy in children. Saudi J Anaesth. 2014;8:317–323
394	Ayatollahi V, Mirshamsi P, Behdad S, Amirdosara M, Vaziribozorg S. Effect of oral gabapentin on haemodynamic variables during microlaryngoscopic surgery. Anestezjologia intensywna terapia. 2014; 46(1): 17-22
395	Bafna U, Rajarajeshwaran K, Khandelwal M, Verma AP. A comparison of effect of preemptive use of oral gabapentin and pregabalin for acute post-operative pain after surgery under spinal anesthesia. J Anaesthesiol Clin Pharmacol. 2014;30(3):373–377
396	Baird CR, Fox P, Colvin LA. Gabapentinoid abuse in order to potentiate the effect of methadone: a survey among substance misusers. European addiction research. 2014; 20:115–118
397	Basavareddy A, Meher B, Rajendran I, Srinivasan S. Prospective, randomised, double blinded controlled trial of gabapentin and pregabalin as pre emptive analgesia in patients undergoing lower abdominal and limb surgery under spinal anaesthesia. Indian J Pain. 2014;2 8(3):155
398	Bekawi MS, El Wakeel LM, Al Taher WM, Mageed WM. Clinical study evaluating pregabalin efficacy and tolerability for pain management in patients undergoing laparoscopic cholecystectomy. Clin J Pain. 2014;30(11):944–952
399	Bhandari V, Dhasmana D, Sharma J, Sachan P, Chaturvedi A, Dureja S. Gabapentin for post-operative nausea and vomiting: a pilot study. Int J Basic Clin Pharmacol. 2014;3(4):627-631
400	Campbell E, Kennedy F, Russell A, Smithson WH, Parsons L, Morrison PJ et al. Malformation risks of antiepileptic drug monotherapies in pregnancy: updated results from the UK and Ireland Epilepsy and Pregnancy Registers. J Neurol Neurosurg Psychiatry. 2014;85(9):1029-1034
401	Carvalho J, Monks D, Downey K, Shah V, Bernstein P, Hoppe D. A perioperative course of gabapentin improves pain relief after cesarean delivery: A randomized controlled trial. Canadian Journal of Anesthesia. 2014; 61: S150
402	Clarke HA, Katz J, McCartney CJ, et al. Perioperative gabapentin reduces 24 h opioid consumption and improves in-hospital rehabilitation but not post-discharge outcomes after total knee arthroplasty with peripheral nerve block. Brit J Anaesth. 2014;113(5):855–864
403	Debaecker L, Roosebeke A, Garot M, et al. Preoperative administration of gabapentin and residual pain after thyroid surgery: a double blind randomized study against placebo. Annales Francaises d’Anesthesie et de Reanimation. 2014; 33: A147–148
404	Eidy M, Fazel MR, Abdolrahimzadeh H, Moravveji AR, Kochaki E, Mohammadzadeh M. Effects of pregabalin and gabapentin on postoperative pain and opioid consumption after laparoscopic cholecystectomy. Korean journal of anesthesiology. 2017; 70(4): 434-438
405	Ercan S, Akpek E, Aslim E, Akay T, Donmez A. The effects of gabapentin on intraoperative cooperation, stress response and postoperative analgesia in patients undergoing carotid endartectomy with regional anesthesia. J Cardiovasc Thoracic Anaesth Intensive Care Soc. 2014;20(1):7–15
406	Grosen K, Drewes AM, Hojsgaard A, Pfeiffer-Jensen M, Hjortdal VE, Pilegaard HK. Perioperative gabapentin for the prevention of persistent pain after thoracotomy: a randomized controlled trial. Eur J Cardiothorac Surg. 2014;46(1):76–85
407	Ha¨kkinen M, Vuori E, Kalso E, Gergov M, Ojanpera¨ I. Profiles of pregabalin and gabapentin abuse by postmortem toxicology. Forensic Sci Int. 2014;241:1–6
408	Hakkinen M, Vuori E, Kalso E, Gergov M, Ojanpera I. Profiles of pregabalin and gabapentin abuse by postmortem toxicology. Forensic science international. 2014; 241:1–6
409	Hernandez-Diaz S, Mittendorf R, Smith C, Hauser W, Yerby M, Holmes L. Association between topiramate and zonisamide use during pregnancy and low birth weight. Obstetrics & Gynecology 2014;123(1):21-28
410	Howland RH. Gabapentin: can it be misused? Journal of psychosocial nursing and mental health services. 2014; 52:12–15
411	Işik B, Yaman S, Aktuna S, Turan A. Analgesic efficacy of prophylactic gabapentin and lornoxicam in preventing postendodontic pain. Pain Medicine (United States). 2014; 15(12): 2150-2155
412	Jadeja C, Kathiria M, Jadaliwala R. Pre-emptive use of gabapentin for post-operative pain relief in upper abdominal surgeries. Indian J Pain. 2014;28(2):99
413	Jiang PP. Control study of gabapentin and carbamazepine in the treatment of primary trigeminal neuralgia. Med Recap. 2014;20:2478–2479
414	Joseph TT, Krishna HM, Kamath S. Premedication with gabapentin, alprazolam or a placebo for abdominal hysterectomy: effect on preoperative anxiety, post-operative pain and morphine consumption. Indian J Anaesth. 2014;58(6):693–699
415	Kapil V, Green JL, Le Lait MC, Wood DM, Dargan PI. Misuse of the gamma-aminobutyric acid analogues baclofen, gabapentin and pregabalin in the UK. British journal of clinical pharmacology. 2014; 78(1):190–191
416	Karbic´ VO, Škoda M, Antoncˇic´ D, et al. Gabapentin-induced changes of plasma cortisol level and immune status in hysterectomized women. Int Immunopharmacol. 2014;23(2):530–536
417	Kaydok E, Levendoglu F, Ozerbil MO, Karahan AY. Comparison of the efficacy of gabapentin and pregabalin for neuropathic pain in patients with spinal cord injury: a crossover study. Acta Med Mediterranea. 2014; 30: 1343
418	Khurana G, Jindal P, Sharma JP, Bansal KK. Postoperative pain and long-term functional outcome after administration of gabapentin and pregabalin in patients undergoing spinal surgery. Spine (Phila Pa 1976). 2014;39(6):E363–E368
419	Kilic D, Pedersen H, Kjaersgaard MI, Parner ET, Vestergaard M, Sorensen MJ et al. Birth outcomes after prenatal exposure to antiepileptic drugs--a population-based study. Epilepsia. 2014;55(11):1714-1721
420	Kılıç E, Mızrak A, Göksu S, Cesur M. Preemptive analgesic efficacy of gabapentin and nimesulide in the functional endoscopic sinus surgery. Agri Derg. 2014; 26(2): 73-81
421	Koschny R, Lutz M, Seckinger J, Schwenger V, Stremmel W, Eisenbach C. Extracorporeal life support and plasmapheresis in a case of severe polyintoxication. J Emerg Med. 2014;47(5):527–531
422	Kosucu M, Tugcugil E, Ert urk E, et al. The effects of the pre-emptive oral gabapentin on post-anesthesia recovery criteria, acute post-thoracotomy pain and development of chronicity in pain with benign thoracotomy operations. Turkish Journal of Thoracic and Cardiovascular Surgery. 2014; 22(2): 389–396
423	Liu MJ. Clinical comparison of gabapentin and carbamazepine in the treatment of recurrent trigeminal neuralgia. Gansu Med J. 2014;33:759–760
424	Mahoori A, Noroozinia H, Hasani E, Hosainzadeh S. The effect of pre-operative administration of gabapentin on post-operative pain relief after herniorrhaphy. Saudi J Anaesth. 2014;8(2):220–223
425	Mason, B. J., Quello, S., Goodell, V., Shadan, F., Kyle, M., & Begovic, A. Gabapentin treatment for alcohol dependence: A randomized clinical trial. JAMA Internal Medicine. 2014;174(1): 70–77
426	Mayell A, Srinivasan I, Campbell F, Peliowski A. Analgesic effects of gabapentin after scoliosis surgery in children: a randomized controlled trial. Paediatr Anaesth. 2014;24(12):1239–1244
427	Mohamed MH, Al-Sersy H. Preoperative gabapentin decreases the incidence of postoperative vomiting and analgesic requirements after pediatric adenotonsillectomy. Egypt J Otolaryngoly. 2014;30:225
428	Nesioonpour S, Behaeen K, Dehghani Firoozabadi M, et al. Effects of gabapentin on acute pain after nasal septoplasty. Otorinolaringologia. 2014; 64: 65–69
429	Nofal WH, Mahmoud MS, Al Alim AA. Does preoperative gabapentin affects the characteristics of post-dural puncture headache in parturients undergoing cesarean section with spinal anesthesia? Saudi J Anaesth. 2014;8(3):359–363
430	Pandey CK, Karna ST, Tandon M, Pandey VK, Singh A. Comparative evaluation of prophylactic use of pregabalin, gabapentin and diclofenac sodium for prevention of succinylcholine-induced myalgia: a randomized, double-blinded study. J Postgrad Med. 2014;60(1):16–20
431	Pinkerton JV, Kagan R, Portman D, Sathyanarayana R, Sweeney M. Phase 3 randomized controlled study of gastroretentive gabapentin for the treatment of moderate-tosevere hot flashes in menopause. Menopause (New York, NY). 2014;21:567–573
432	Poylin V, Quinn J, Messer K, Nagle D. Gabapentin significantly decreases posthemorrhoidectomy pain: a prospective study. Int J Colorectal Dis. 2014; 29: 1565–1569
433	Rajendran I, Basavareddy A, Meher BR, Srinivasan S. Prospective, randomised, double blinded controlled trial of gabapentin and pregabalin as pre emptive analgesia in patients undergoing lower abdominal and limb surgery under spinal anaesthesia. Indian Journal of Pain. 2014; 28(3): 155-159
434	Reeves RR, Burke RS. Abuse of combinations of gabapentin and quetiapine. The primary care companion for CNS disorders. 2014:16(5)
435	Reeves RR, Ladner ME. Potentiation of the effect of buprenorphine/naloxone with gabapentin or quetiapine. Am J Psychiatry. 2014;171(6):691
436	Rimaz S, HeiratiA, Nabi BN, et al. Pre-emptive gabapentin versus pregabalin for acute postoperative pain after external dacryocystorhinostomy surgery under regional anesthesia: a randomized placebo controlled trial. Nautilus. 2014;128(1):43–51
437	Rohman L, Hebron A. Acute dystonic reaction caused by gabapentin. J Emerg Med. 2014;46:e89
438	Seale J. P., Dittmer T., Sigman E. J., Clemons H., Johnson J. A. Combined abuse of clonidine and amitriptyline in a patient on buprenorphine maintenance treatment. J Addict Med. 2014; 8: 476–478
439	Siddiqui NT, Fischer H, Guerina L, Friedman Z. Effect of a preoperative gabapentin on postoperative analgesia in patients with inflammatory bowel disease following major bowel surgery: a randomized, placebo-controlled trial. Pain Pract. 2014;14(2):132–139
440	Tiwari AK, Tayal S, Chadha M, Ganguly S, Mandhyan R. Effect of oral clonidine, etoricoxib, and gabapentin as premedication on sensory and motor blocks and post operative analgesia in surgeries under subarachnoid block using bupivacaine. American journal of therapeutics. 2014; 21(3): 143-147
441	Vahabi S, Nadri S, Izadi F. The effects of gabapentin on severity of post spinal anesthesia headache. Pakistan journal of pharmaceutical sciences. 2014; 27(5): 1203-1207
442	Vajda FJ, O'Brien TJ, Lander CM, Graham J, Eadie MJ. The teratogenicity of the newer antiepileptic drugs - an update. Acta Neurol Scand. 2014;130(4):234-238
443	Vajda FJE, O'Brien TJ, Graham J, Lander CM, Eadie MJ. Prediction of the hazard of foetal malformation in pregnant women with epilepsy. Epilepsy Research. 2014;108(6):1013-1017
444	Wills B, Reynolds P, Chu E, Murphy C, Cumpston K, Stromberg P, et al. Clinical outcomes in newer anticonvulsant overdose: a poison center observational study. J Med Toxicol. 2014;10(3):254–260
445	Yilmaz B, Yaşar E, Köroğlu Omaç Ö, Göktepe AS, Tan AK. Gabapentin vs. pregabalin for the treatment of neuropathic pain in patients with spinal cord injury: a crossover study. Turk J Phys Med Rehab. 2014; 61:1-5
446	Zhang Q. Curative effect of gabapentin tablet on postmenopausl MPS. Med J Natl Defend Forces Southwest China. 2014;24:735–738
447	Zhou L. Comparison and research on the clinical effects of Gabapentin and Carbamazepine in the treatment primary trigeminal neuralgia. Chin J Pract Nerv Dis. 2014;17:59–61
448	Amminikutty CM, Biji KP. Study comparing preemptive analgesic effects of oral gabapentin and clonidine against placebo in total abdominal hysterectomy under combined spinal epidural anaesthesia. International Journal of Pharma and Bio Sciences. 2015; 6(3): P290-P6
449	Badawy AA, Sakka AE. Preoperative gabapentin alone or in combination with dexamethasone on postoperative pain relief after abdominal hysterectomies. A randomized controlled trial. Eg J Anaesth. 2015; 31: 107–14
450	Badawy AA, Sakka AE. Preoperative gabapentin alone or in combination with dexamethasone on postoperative pain relief after abdominal hysterectomies. A randomized controlled trial. Eg J Anaesth. 2015;31(2):107–113
451	Bala I, Bharti N, Ramesh NP. Effect of gabapentin pretreatment on the hemodynamic response to laryngoscopy and tracheal intubation in treated hypertensive patients. Acta Anaesthesiologica Taiwanica: Official Journal of the Taiwan Society of Anesthesiologists 2015; 53(3): 95-8
452	Ban L, Fleming KM, Doyle P, Smeeth L, Hubbard RB, Fiaschi L et al. Congenital Anomalies in Children of Mothers Taking Antiepileptic Drugs with and without Periconceptional High Dose Folic Acid Use: A Population-Based Cohort Study. PLoS One. 2015;10(7):e0131130
453	Batista JA, Errigo MM. Preoperative gabapentin as adjuvant in the management of acute postoperative pain in abdominal hysterectomy. Revista de la Sociedad Espanola del Dolor. 2015; 22(5): 200-204
454	Bhure R, Kshirsagar J, Pawar A. Evaluation of pre-emptive gabapentin 600 mg for postoperative analgesia for laparoscopic cholecystectomy. International Journal of Scientific Study. 2015; 3(1): 78-83
455	Cantrell FL, Mena O, Gary RD, McIntyre IM. An acute gabapentin fatality: a case report with postmortem concentrations. International journal of legal medicine. 2015; 129:771–775
456	Cohen SP, Hanling S, Bicket MC, White RL, Veizi E, Kurihara C, et al. Epidural steroid injections compared with gabapentin for lumbosacral radicular pain: multicenter randomized double blind comparative efficacy study. BMJ. 2015;350:h1748
457	Faraji R, Haryalchi K, Fashkhami F, Pourmarzi D. Comparison of low dose gabapentin and diclofenac efficacy for postoperative pain reduction after abdominal hysterectomy: A randomized clinical trial. Journal of guilan university of med sci. 2015; 24(93): 63-69
458	Farzi F, Haddadi S, Ebrahimpour N, et al. A survey of the effect of oral gabapentin on hemodynamic changes during direct laryngoscopy and trachal intubation and intraoperative bleeding in patients undergoing septorhinoplasty. Anesth Pain Med. 2015;5(5):e29705
459	Gosai N, Patel L, Patel D, Umarania R, Patel B. Comparative evaluation of gabapentin and clonidine for premedication on postoperative analgesia in patient undergoing modified radical mastectomy under general anesthesia. Asain Pac J Health Sci. 2015;2(2):59–63
460	Hamal PK, Shrestha AB, Shrestha RR. Efficacy of Preemptive Gabapentin for Lower Extremity Orthopedic surgery under Subarachnoid Block. JNMA J Nepal Med Assoc. 2015;53(200):210–213
461	Hassani V, Pazouki A, Nikoubakht N, Chaichian S, Sayarifard A, Shakib Khankandi A. The effect of gabapentin on reducing pain after laparoscopic gastric bypass surgery in patients with morbid obesity: a randomized clinical trial. Anesth Pain Med. 2015;5(1):e22372
462	Heidari M, Honarmand A, Safavi M, Chitsazi M, Khalighinejad F. Geranisetron versus gabapentin in preventing postoperative nausea and vomiting after middle ear surgery in adults: A double-blinded randomized clinical trial study. Advanced biomedical research. 2015; 4(1): 22
463	Hoseini VS, Yekta R, Marashi S, Marashi SM. The efficacy of melatonin, clonidine and gabapentin in reducing preoperative anxiety and postoperative pain in patients undergoing laparoscopic cholecystectomy: a randomized clinical trial. Archiv Anesthesiol Crit Care. 2015;1(4):120–125
464	Kotsovolis G, Karakoulas K, Grosomanidis V, et al. Comparison between the combination of gabapentin, ketamine, lornoxicam, and local ropivacaine and each of these drugs alone for pain after laparoscopic cholecystectomy: a randomized trial. Pain Pract. 2015;15:355–363
465	Kumar PS, Bhanuprakash S, Sahajananda H. The effect of single dose oral gabapentin as preemptive analgesia for postoperative pain for orthopedic surgeries done under spinal anaesthesia. Journal of Evolution of Medical and Dental Sciences-Jemds. 2015; 4(103): 16857-16864
466	Lunn TH, Husted H, Laursen MB, et al. Analgesic and sedative effects of perioperative gabapentin in total knee arthroplasty: a randomized, double-blind, placebo-controlled dose-finding study. Pain. 2015;156(12):2438–2448
467	Mao JJ, Bowman MA, Xie SX, Bruner D, DeMichele A, Farrar JT. Electroacupuncture versus gabapentin for hot flashes among breast cancer survivors: a randomized placebo-controlled trial. J Clin Oncol. 2015;33(31): 3615–3620
468	Memari F, Jadidi R, Noroozi A, Mohammadbeigi A, Falahati J. Protecting effect of gabapentin for nausea and vomiting in the surgery of cesarean after spinal anesthesia. Albang Maqalat Wa Abhat Fi Altahdir Waalinas. 2015; 9(3): 401-404
469	Monks DT, Hoppe DW, Downey K, Shah V, Bernstein P, Carvalho JC. A Perioperative course of gabapentin does not produce a clinically meaningful improvement in analgesia after cesarean delivery: a randomized controlled trial. Anesthesiology. 2015;123(2): 320–326
470	Paul JE, Nantha-Aree M, Buckley N, et al. Randomized controlled trial of gabapentin as an adjunct to perioperative analgesia in total hip arthroplasty patients. Can J Anaesth. 2015;62(5):476–484
471	Rahmanian M, Mohseni A, Ghorbani R. A crossover study comparing gabapentin and fluoxetine for the treatment of vasomotor symptoms among postmenopausal women. Int J Gynaecol Obstet. 2015;131:87–90
472	Ram B, Khanna R, Kumar M, et al. Pre-emptive gabapentin v/s pregabalin for acute postoperative analgesia following abdominal hysterctomy under spinal anaesthesia: a randomized double blind study. SEAJCRR. 2015;4(5):2031–2034
473	Ray D, Bhattacharjee S. Effect of pre-operative gabapentin on early post operative pain, nausea, vomiting and analgesic consumption following hysterectomy in a tertiary care teaching hospital: a randomized controlled trial. Indian J Pharm Pharmacol. 2015;2(2):113–118
474	Satish R, Kandasamy A, Jayarajan D, Benegal V. Gabapentin dependence in a patient with opioid dependence syndrome. J Neuropsychiatry Clin Neurosci. 2015;27(1):e64
475	Sharma JP, Bijalwan A, Beg MA, et al. Effect of gabapentin in postoperative pain, nausea and vomiting in patients undergoing laparoscopic cholecystectomy. Int J Med Sci Public Health. 2015;4:565–568
476	Smith RV, Lofwall MR, Havens JR. Abuse and diversion of gabapentin among nonmedical prescription opioid users in Appalachian Kentucky. Am J Psychiatry. 2015;172(5):487–488
477	Valadan M, Banifatemi S, Yousefshahi F. Preoperative gabapentin to prevent postoperative shoulder pain after laparoscopic ovarian cystectomy: A randomized clinical trial. Anesthesiology and pain medicine. 2015; 5(6): e31524
478	Wilens T, Zulauf C, Ryland D, Carrellas N, Catalina-Wellington I. Prescription medication misuse among opioid dependent patients seeking inpatient detoxification. Am J Addict. 2015;24(2):173–177
479	Akhan A, Subasi FD, Bosna G, et al. Comparison of mirtazapine, gabapentin and ondansetron to prevent intrathecal morphine-induced pruritus. North Clin Istanbul. 2016; 3(1): 53-59
480	Atkinson JH, Slater MA, Capparelli EV, Patel SM, Wolfson T, Gamst A, et al. A randomized controlled trial of gabapentin for chronic low back pain with and without a radiating component. Pain. 2016;157(7):1499-1507
481	Bastiaens L, Galus J, Mazur C. Abuse of gabapentin is associated with opioid addiction. Psychiatr Q. 2016; 87(4):763-767
482	Benton AS, Riley KA, Leung LD, Pacis MQ, Deimling TA, Harkins GJ. Administration of pre-operative gabapentin to patients undergoing laparoscopy: A prospective double-blind, placebo-controlled randomized trial. Journal of minimally invasive gynecology. 2016; 23(7): S101
483	Bhatia U, Panchal M, Gupta N. To evaluate the role of gabapentin as preemptive analgesic in patients undergoing total abdominal hysterectomy in spinal anesthesia. European Journal of General Medicine. 2016; 13(4): 97-100
484	Brown S, Johnston B, Amaria K, et al. A randomized controlled trial of amitriptyline versus gabapentin for complex regional pain syndrome type I and neuropathic pain in children. Scand J Pain. 2016;13:156–163
485	Chiappini S, Schifano F. A decade of gabapentinoid misuse: an analysis of the European Medicines Agency’s ‘Suspected Adverse Drug Reactions’ database. CNS Drugs. 2016
486	Gautam A, Tandon N, Masar R, et al. A comparative evaluation of pre-emptive doses of gabapentin and pregabalin for postoperative relief of pain in patients scheduled for surgery under general anaesthesia. Journal of Evolution of Medical and Dental Sciences-Jemds. 2016; 5(74): 5459-5462
487	Kapse UKS, Bhalerao PM. Oral clonidine and gabapentin suppress pressor response: A prospective, randomized, double blind study. Albang Maqalat Wa Abhat Fi Altahdir Waalinas. 2016; 10(1): 17-22
488	Khan MU. Effect of preoperative oral administration of gabapentin on preoperative anxiety, postoperative pain and opioid consumption in patients schedule for laproscopic sleeve gastrectomy surgery. 2016
489	Khetarpal R, Kataria AP, Bajaj S, Kaur H, Singh S. Gabapentin vs pregabalin as a premedication in lower limb orthopaedics surgery under combined spinal epidural technique. Anesth Essays Res. 2016;10(2):262–267
490	Lile JA, Wesley MJ, Kelly TH, Hays LR. Separate and combined effects of gabapentin and [INCREMENT]9-tetrahydrocannabinol in humans discriminating [INCREMENT]9-tetrahydrocannabinol. Behav Pharmacol. 2016;27:215–24
491	Mardani-Kivi M, Karimi Mobarakeh M, Keyhani S, Haghighi M, Hashemi-Motlagh K, Saheb-Ekhtiari K. Arthroscopic bankart surgery: Does gabapentin reduce postoperative pain and opioid consumption? A triple-blinded randomized clinical trial. Orthop Traumatol Surg Res. 2016;102(5):549–553
492	Mishra R, Tripathi M, Chandola HC. Comparative clinical study of gabapentin and pregabalin for postoperative analgesia in laparoscopic cholecystectomy. Anesth Essays Res. 2016;10(2):201–206
493	Nikhil MP, Mallya P. The effect of preemptive gabapentin on postoperative pain and opioid requirement following surgeries in the anterior part of the neck. Journal of Evolution of Medical and Dental Sciences-Jemds. 2016; 5(36): 2142-2146
494	Pourfakhr P, Raaefi V, Najafi A, et al. Evaluation of postoperative analgesic effects of gabapentin and ketorolac after orthognathic surgeries. Tehran University Medical Journal. 2016; 73(11): 812-818
495	Sadatsune EJ, Leal PdC, Cossetti RJD, Sakata RK. Effect of preoperative gabapentin on pain intensity and development of chronic pain after carpal tunnel syndrome surgical treatment in women: Randomized, double-blind, placebo-controlled study. Sao Paulo Medical Journal. 2016; 134(4): 285-291
496	Singhal SR, Shullai WK. Comparative study of gabapentin and isoflavone in menopausal vasomotor symptoms. J Mid-Life Health. 2016;7:132–139
497	Thananun M, Sathitkarnmanee T, Intarak P. Gabapentin premedication to reduce postoperative nausea and vomiting in surgical patient receiving spinal morphine. Anesthesia and analgesia. 2016; 123(3): 521-522
498	Vasigh A, Jaafarpour M, Khajavikhan J, Khani A. The effect of gabapentin plus celecoxib on pain and associated complications after laminectomy. J Clin Diagn Res. 2016;10(3):UC04–UC08
499	Vasigh A, Najafi F, Khajavikhan J, Jaafarpour M, Khani A. Comparing gabapentin and celecoxib in pain management and complications after laminectomy: A randomized double-blind clinical trial. Iranian Red Crescent medical journal. 2016; 18(2): e34559
500	Bhosale UA, Yegnanarayan R, Gupta A, Shah P, Sardesai S. Comparative pre-emptive analgesic efficacy study of novel antiepileptic agents gabapentin, lamotrigine and topiramate in patients undergoing major surgeries at a tertiary care hospital: A randomized double blind clinical trial. Journal of Basic & Clinical Physiology & Pharmacology. 2017; 28(1): 59-66
501	Eloy JD, Anthony C, Amin S, Caparo M, Reilly MC, Shulman S. Gabapentin does not appear to improve postoperative pain and sleep patterns in patients who concomitantly receive regional anesthesia for lower extremity orthopedic surgery: a randomized control trial. Pain Res Management. 2017; 2310382
502	Hafez M, Abdelhamid M, Youssef M, Abdelrahim I. Randomized controlled trial of two oral regimens of gabapentin versus placebo in patients for cesarean section under spinal anesthesia regarding postoperative pain, sedation, nausea and vomiting. Egyptian journal of anaesthesia. 2017; 33(1): 59-65
503	Hah JM, Bateman BT, Ratliff J, Curtin C, Sun E. Chronic opioid use after surgery: Implications for perioperative management in the face of the opioid epidemic. Anesthesia and analgesia. 2017; 125(5): 1733-40
504	Khalili M, Modir H, Norouzi A, Mohammadbeigi A, Somesara SAB. Premedication with oral gabapentin versus intravenous paracetamol for post-operative analgesia after tibial fracture surgery. Advances in Human Biology. 2017; 7(3): 115-118
505	Khan MA, Siddiqi KJ, Khan MS. Prophylactic use of gabapentin to reduce postoperative nausea and vomiting in patients undergoing diagnostic gynecological laparoscopy. Anaesthesia, Pain and Intensive Care 2017; 21(1): 19-24
506	Kochhar A, Chouhan K, Panjiar P, Vajifdar H. Gabapentinoids as a Part of Multi-modal Drug Regime for Pain Relief following Laproscopic Cholecystectomy: A Randomized Study. Anesth Essays Res. 2017;11(3):676–680
507	Leung JM, Sands LP, Chen NN, et al. Perioperative gabapentin does not reduce postoperative delirium in older surgical patients a randomized clinical trial. Anesthesiology. 2017; 127(4): 633-644
508	Maghsoudi R, Farhadi-Niaki S, Etemadian M, et al. Comparing the efficacy of tolterodine and gabapentin versus placebo in catheter related bladder discomfort after percutaneous nephrolithotomy: A randomized clinical trial. Journal of endourology. 2017; 32(2): 168-174
509	Rai AS, Khan JS, Dhaliwal J, et al. Preoperative pregabalin or gabapentin for acute and chronic postoperative pain among patients undergoing breast cancer surgery: a systematic review and meta-analysis of randomized controlled trials. Journal of Plastic, Reconstructive and Aesthetic Surgery. 2017; 70: 1317–1328
510	Rupniewska-Ladyko A, Malec-Milewska M, Kraszewska E, Pirozynski M. Gabapentin given before laparoscopic sleeve gastrectomy reduces postoperative oxycodone consumption in obese patients. A randomized double-blind placebo-controlled trial. Minerva anestesiologica. 2017; 84(5): 565
511	Sanders JG, Cameron C, Dawes PJD. Gabapentin in the Management of Pain following Tonsillectomy: A Randomized Double-Blind PlaceboControlled Trial. Otolaryngol Head Neck Surg. 2017;157(5):781–790
512	Tomar GS, Singh F, Cherian G. Role of Preemptive Gabapentin on Postoperative Analgesia After Infraumbilical Surgeries Under Subarachnoid Block-A Randomized, Placebo-Controlled, Double-Blind Study. Am J Ther. 2017;1:1
513	Chompookham, P., Rukngan, W., Nilaban, S., Suwanmajo, S., Yoosom, P., & Kalayasiri, R. A randomized trial of low‐dose gabapentin for post hospitalization relapse prevention in a Thai clinical sample of alcohol dependence. Psychiatry Research. 2018;270:34–40
514	Jiang Y, Li J, Lin H, et al. The efﬁcacy of gabapentin in reducing pain intensity and morphine consumption after breast cancer surgery: a meta-analysis. Medicine. 2018; 97: e11581
515	Mariani, J. Gabapentin abstinence initiation in alcohol dependence (GAINS). 2018. Retrieved from https://clinicaltrials.gov/ct2/show/NCT01141049
516	Petersen KK, Lunn TH, Husted H, Hansen LT, Simonsen O, Laursen MB, et al. The influence of pre- and perioperative administration of gabapentin on pain 3e4 years after total knee arthroplasty. Scand J Pain. 2018;18:237-245
517	720-04378 {unpublished data only}
518	720-04455 {unpublished data only}
519	720-04471 {unpublished data only}
520	720-04483 {unpublished data only}
521	Nantha-Aree et al. (Unpublished). No citation.
522	McCleane GJ. Gabapentin reduces chronic benign nociceptive pain: a double-blind, placebo-controlled cross-over study. The Pain Clinic. 2000; 12(2):81–85

## Sheet: Neuropathic pain
StudyID	PMID	Population	IS7	IS8	IS9	IS13	IS14	IS16	IS17	IS18	IS20	IS21	IS22	IS23	IS24	IS25	IS27	IS28	IS32	IS33	IS34	IS35	IS36	IS37	IS38	IS39	IS41	IS42	IS43	IS44	IS46	IS47	IS49	IS52	IS53	IS55	IS56	IS64	IS66	IS67	IS68	IS73	IS81	IS83	IS85	IS86	IS87	IS94	IS95
Mellegers 2001	11783808	Neuropathic pain	1	1	1	1	1	1	1	1	1	1	1	1	1	1	1	1	1	1	1	1	1	1	1	1	1	1	1	1		1	1	1	1		1
Finnerup 2005	16213659	Neuropathic pain																1									1						1							1	1	1		1
Chou 2009	19089502	Postherpetic neuralgia; Neuropathic pain																1									1						1	1			1			1	1
Finnerup 2010	20705215	Postherpetic neuralgia; Neuropathic pain																1									1						1							1	1	1		1
Selph 2011	21977547	Neuropathic pain																1									1				1		1	1			1			1	1	1		1	1
Pinto 2012	22331277	Neuropathic pain																																														1
Rudroju 2013	24284851	Neuropathic pain																1															1	1			1	1			1
Guy 2014	24296804	Neuropathic pain																																									1		1	1	1
Moore 2014	24771480	Neuropathic pain; Fibromyalgia																1									1						1	1		1		1		1	1	1		1	1				1
Griebeler 2014	25364885	Neuropathic pain																1															1	1							1
Finnerup 2015	25575710	Postherpetic neuralgia; Neuropathic pain; Post-operative pain; Fibromyalgia																1																							1
Yuan 2016	26891784	Neuropathic pain
Wiffen 2017	28597471	Neuropathic pain																1									1						1	1				1		1	1	1		1	1				1
Shanthanna 2017	28809936	Neuropathic pain																																					1
Enke 2018	29970367	Neuropathic pain																																					1									1
Egunsola 2019	30451725	Neuropathic pain; Post-operative pain; Fibromyalgia
Davari 2020	31888312	Neuropathic pain																																											1
McDonagh 2020	32338847	Neuropathic pain; Migraine; Fibromyalgia
[truncated: 54 more columns]

## Sheet: Post-operative pain
StudyID	PMID	Population	IS28	IS68	IS70	IS76	IS77	IS96	IS97	IS99	IS100	IS101	IS102	IS104	IS106	IS107	IS108	IS114	IS116	IS119	IS121	IS122	IS123	IS125	IS126	IS129	IS132	IS133	IS135	IS138	IS141	IS142	IS144	IS146	IS147	IS150	IS151	IS154	IS156	IS157	IS161	IS164	IS167	IS169	IS171	IS174	IS175	IS176	IS180
Straube 2010	20464764	Post-operative pain
Gurusamy 2014	24683057	Post-operative pain										1
Finnerup 2015	25575710	Postherpetic neuralgia; Neuropathic pain; Post-operative pain; Fibromyalgia	1	1					1		1													1
Doleman 2015	26300519	Post-operative pain				1	1	1				1	1	1	1	1	1		1	1		1	1		1	1	1	1	1	1	1	1	1		1	1	1	1	1		1	1		1	1				1
Grant 2016	26991615	Post-operative pain				1		1				1		1	1	1			1	1		1			1			1					1		1		1		1		1					1
Fabritius 2016	27426431	Post-operative pain			1	1	1	1		1		1	1	1	1	1	1		1	1	1	1	1		1	1	1	1	1	1		1	1		1	1	1		1	1	1			1	1	1			1
Steinberg 2017	28351670	Post-operative pain						1								1		1	1																		1		1
Fabritius 2017	28637424	Post-operative pain				1		1		1		1	1	1	1	1			1		1	1			1					1		1			1		1		1	1						1
Rai 2017	28751024	Post-operative pain				1	1											1
Wang 2017	28906382	Post-operative pain										1																							1
Fabritius 2017	29138592	Post-operative pain			1	1	1	1		1		1	1	1	1		1		1	1	1		1		1		1	1	1	1		1	1		1	1	1		1	1	1			1					1
Ning 2018	30174798	Post-operative pain					1																											1															1
Egunsola 2019	30451725	Neuropathic pain; Post-operative pain; Fibromyalgia
Hu 2018	30519075	Post-operative pain										1		1	1	1				1		1	1					1	1										1			1							1
Felder 2019	30583095	Post-operative pain
Jacobs 2020	31984479	Post-operative pain
Hannon 2020	32586656	Post-operative pain
Verret 2020	32667154	Post-operative pain			1	1	1	1		1		1	1	1	1	1	1			1		1	1		1	1	1	1	1	1			1	1	1	1						1	1	1	1	1	1	1	1
[truncated: 201 more columns]

## Sheet: Epilepsy
StudyID	PMID	Population	IS2	IS3	IS5	IS12	IS15	IS29	IS30	IS31	IS40	IS48	IS50	IS59	IS60	IS62	IS72	IS75	IS91	IS93	IS98	IS105	IS109	IS110	IS112	IS113	IS118	IS127	IS130	IS131	IS137	IS139	IS145	IS152	IS158	IS163	IS177	IS178	IS181	IS188	IS189	IS226	IS265	IS267	IS277	IS278	IS289	IS297	IS326
Wilby 2005	15842952	Epilepsy						1		1			1					1
Zesiewicz 2005	15972843	Epilepsy										1
Connock 2006	16545206	Epilepsy							1
Posner 2008	19450342	Epilepsy					1																								1				1
Ferreira 2007	19454072	Epilepsy									1	1				1
Anderson 2010	20522477	Epilepsy																																		1
Maguire 2011	21549021	Epilepsy; Non-specific																1										1								1
Bodalia 2013	23351090	Epilepsy	1	1	1										1																			1
Campos 2016	27779771	Epilepsy								1								1										1								1
Weston 2016	27819746	Epilepsy												1			1			1	1	1	1	1			1		1	1		1	1				1	1	1	1	1				1		1		1
Veroniki 2017	28472982	Epilepsy																	1						1	1							1								1	1	1	1	1	1		1	1
Nevitt 2017	29243813	Epilepsy				1				1								1										1								1
[truncated: 16 more columns]

## Sheet: Non-specific
StudyID	PMID	Population	IS2	IS4	IS5	IS6	IS10	IS11	IS19	IS26	IS28	IS41	IS45	IS54	IS58	IS63	IS65	IS67	IS71	IS75	IS78	IS80	IS82	IS83	IS84	IS90	IS92	IS103	IS120	IS127	IS148	IS155	IS163	IS168	IS172	IS179	IS183	IS184	IS186	IS201	IS213	IS220	IS223	IS228	IS246	IS248	IS258	IS268	IS279
Maguire 2011	21549021	Epilepsy; Non-specific																		1										1			1
Ferrer 2014	24401764	Non-specific																																				1			1				1	1	1	1	1
Domecq 2015	25590213	Non-specific													1																				1					1
Smith 2016	27265421	Non-specific				1	1		1	1									1			1	1		1	1		1			1			1		1							1	1
Evoy 2017	28144823	Non-specific				1	1		1	1													1		1	1		1	1		1			1		1							1
Zaccara 2017a	28370224	Non-specific		1				1				1	1	1		1	1							1								1							1			1
Zaccara 2017b	28378057	Non-specific	1		1						1	1		1		1	1	1			1			1			1					1					1		1
[truncated: 37 more columns]

## Sheet: Postherpetic neuralgia
StudyID	PMID	Population	IS28	IS41	IS49	IS52	IS56	IS67	IS68	IS73	IS74	IS83	IS97	IS100	IS115	IS117	IS125	IS128	IS134	IS136	IS140	IS170	IS185	IS186	IS187	IS195	IS207	IS220	IS229	IS238	IS239	IS280	IS283	IS333	IS382	IS392
Chou 2009	19089502	Postherpetic neuralgia; Neuropathic pain	1	1	1	1	1	1	1						1					1
Wareham 2007	19454113	Postherpetic neuralgia		1				1								1			1	1										1
Finnerup 2010	20705215	Postherpetic neuralgia; Neuropathic pain	1	1	1			1	1	1		1	1	1	1			1				1		1		1			1
Watson 2010	21418680	Postherpetic neuralgia														1			1	1							1			1
Finnerup 2015	25575710	Postherpetic neuralgia; Neuropathic pain; Post-operative pain; Fibromyalgia	1						1				1	1			1							1		1								1
Wang 2017	27798973	Postherpetic neuralgia		1				1																				1				1			1
Zhang 2018	30069477	Postherpetic neuralgia		1							1										1		1		1			1			1	1	1		1	1

## Sheet: Fibromyalgia
StudyID	PMID	Population	IS28	IS41	IS49	IS52	IS55	IS64	IS67	IS68	IS73	IS83	IS85	IS95	IS97	IS100	IS111	IS115	IS125	IS128	IS136	IS155	IS160	IS170	IS186	IS195	IS214	IS218	IS273	IS281	IS282	IS321	IS328	IS333	IS379	IS393	IS426	IS427	IS480	IS484
Üçeyler 2013	24129853	Fibromyalgia																				1
Moore 2014	24771480	Neuropathic pain; Fibromyalgia	1	1	1	1	1	1	1	1	1	1	1	1	1	1	1	1	1	1	1	1	1	1	1	1	1	1		1				1	1
Finnerup 2015	25575710	Postherpetic neuralgia; Neuropathic pain; Post-operative pain; Fibromyalgia	1							1					1	1			1						1	1								1
Cooper 2017	28045473	Fibromyalgia																				1
Egunsola 2019	30451725	Neuropathic pain; Post-operative pain; Fibromyalgia																											1		1					1	1	1		1
McDonagh 2020	32338847	Neuropathic pain; Migraine; Fibromyalgia																				1										1	1						1

## Sheet: Vasomotor symptoms
StudyID	PMID	Population	IS89	IS124	IS149	IS183	IS206	IS244	IS250	IS262	IS284	IS319	IS353	IS371	IS380	IS431	IS446	IS467	IS471	IS496
Nelson 2006	16670414	Vasomotor symptoms	1	1
Rada 2010	20824841	Vasomotor symptoms		1
Johns 2016	27015968	Vasomotor symptoms		1			1		1					1				1
Shan 2020	31870736	Vasomotor symptoms	1	1	1	1	1	1	1	1	1	1	1	1	1	1	1	1	1	1

## Sheet: Migraine
StudyID	PMID	Population	IS1	IS51	IS57	IS61	IS65	IS79	IS155	IS321	IS328	IS385	IS429	IS480
Linde 2013	23797675	Migraine	1	1	1	1		1
Mulleners 2015	25115844	Migraine	1	1	1	1		1
He 2017	28220376	Migraine					1					1	1
McDonagh 2020	32338847	Neuropathic pain; Migraine; Fibromyalgia							1	1	1			1

## Sheet: Alcohol dependence
StudyID	PMID	Population	IS88	IS143	IS159	IS162	IS166	IS182	IS197	IS224	IS227	IS252	IS386	IS425	IS513	IS515
Pani 2014	24523233	Alcohol dependence			1			1	1
Chhatlani 2018	30372509	Alcohol dependence				1	1				1		1
Cheng 2020	32667088	Alcohol dependence	1	1	1		1	1	1	1	1	1	1	1	1	1

[truncated: 2 more sheets: Restless leg syndrome, Psychiatric disorders]
